# Supplementary material for: Practicalities of mapping PM10 and PM2.5 concentrations on city-wide scales using a portable particulate monitor
Source: Air Qual Atmos Health. 2016 Feb 21;9(8):923–30. doi: 10.1007/s11869-016-0394-3 (PMC5093208; doi:10.1007/s11869-016-0394-3)
Supplement: Supplementary file 2 — (XLSX 120 kb) [file 11869_2016_394_MOESM2_ESM.xlsx]

## Sheet: Instructions
	How to set this up:
	1. Make sure export of GPS data is in correct DD/MM/YYYY format with 24 hour clock
	2. Need to use the formula to reconstruct a date comprising day, month, year, hour, minute.
	3. If descrepance between dates e.g. time zones then formula (Hour) can be adjusted accordingly (-1)
	4. Make particulate concentrations into a database
	5. Use VLOOKUP to find corresponding values
	6. Please see explanatory comments at the column headers.

## Sheet: Particulate_database
TimeStamp		Total Particles (ug/m^3)	PM10 particles (ug/m^3)	PM2.5 particles (ug/m^3)	PM1 particles (ug/m^3)
2015-04-24 07:28:23	24/4/2015 7:28	66	19.9	3.19	0.59
2015-04-24 07:29:23	24/4/2015 7:29	48.7	17.6	2.82	0.58
2015-04-24 07:30:23	24/4/2015 7:30	89.9	43.3	5.26	1.11
2015-04-24 07:31:23	24/4/2015 7:31	54.5	19.3	3.81	0.8
2015-04-24 07:32:23	24/4/2015 7:32	49.4	23.4	4.57	1.07
2015-04-24 07:33:23	24/4/2015 7:33	33	20.2	5.39	1.35
2015-04-24 07:34:23	24/4/2015 7:34	36	15.4	3.57	0.73
2015-04-24 07:35:23	24/4/2015 7:35	31.7	12.1	3.08	0.55
2015-04-24 07:36:23	24/4/2015 7:36	28.1	13.2	2.54	0.46
2015-04-24 07:37:23	24/4/2015 7:37	22.3	13	2.61	0.56
2015-04-24 07:38:23	24/4/2015 7:38	34.2	11.9	2.74	0.52
2015-04-24 07:39:23	24/4/2015 7:39	16.2	12.8	3.03	0.58
2015-04-24 07:40:23	24/4/2015 7:40	40.3	16.6	3.09	0.58
2015-04-24 07:41:23	24/4/2015 7:41	57.6	23.5	3.4	0.65
2015-04-24 07:42:23	24/4/2015 7:42	39	17.1	2.85	0.59
2015-04-24 07:43:23	24/4/2015 7:43	36.4	16.1	3.07	0.67
2015-04-24 07:44:23	24/4/2015 7:44	41.1	18.4	2.9	0.58
2015-04-24 07:45:23	24/4/2015 7:45	29.1	15.1	2.9	0.48
2015-04-24 07:46:23	24/4/2015 7:46	29.1	16.5	2.46	0.53
2015-04-24 07:47:23	24/4/2015 7:47	34.7	17.3	3.18	0.57
2015-04-24 07:48:23	24/4/2015 7:48	32.6	16.5	3.15	0.66
2015-04-24 07:49:23	24/4/2015 7:49	29	13.2	2.91	0.61
2015-04-24 07:50:23	24/4/2015 7:50	24.3	14.3	2	0.44
2015-04-24 07:51:23	24/4/2015 7:51	39.7	17.4	3.19	0.64
2015-04-24 07:52:23	24/4/2015 7:52	39.6	22.8	4.31	0.79
2015-04-24 07:53:23	24/4/2015 7:53	124.2	47.1	8.4	1.94
2015-04-24 07:54:23	24/4/2015 7:54	37.3	22.5	5.42	1.15
2015-04-24 07:55:23	24/4/2015 7:55	34.3	20.3	3.61	0.68
2015-04-24 07:56:23	24/4/2015 7:56	42.1	21.7	2.75	0.55
2015-04-24 07:57:23	24/4/2015 7:57	46.7	18.4	2.61	0.49
2015-04-24 07:58:23	24/4/2015 7:58	69.1	29.8	3.72	0.79
2015-04-24 07:59:23	24/4/2015 7:59	50	29.9	4.11	0.84
2015-04-24 08:00:23	24/4/2015 8:0	44.4	17.3	3.87	0.85
2015-04-24 08:01:23	24/4/2015 8:1	41.1	18.1	2.77	0.47
2015-04-24 08:02:23	24/4/2015 8:2	38.5	17.5	2.66	0.45
2015-04-24 08:03:23	24/4/2015 8:3	73.3	28.3	3.64	0.54
2015-04-24 08:04:23	24/4/2015 8:4	45.9	20.9	4.26	0.83
2015-04-24 08:05:23	24/4/2015 8:5	39.3	18.7	3.21	0.55
2015-04-24 08:06:23	24/4/2015 8:6	36.5	17.3	3.97	0.74
2015-04-24 08:07:23	24/4/2015 8:7	25.1	13.7	2.45	0.4
2015-04-24 08:08:23	24/4/2015 8:8	21.5	12.8	2.92	0.48
2015-04-24 08:09:23	24/4/2015 8:9	33.9	18.3	3.2	0.49
2015-04-24 08:10:23	24/4/2015 8:10	46.2	19.9	3.48	0.64
2015-04-24 08:11:23	24/4/2015 8:11	48.1	23.5	4.42	0.91
2015-04-24 08:12:23	24/4/2015 8:12	37.1	23.5	3.57	0.74
2015-04-24 08:13:23	24/4/2015 8:13	73.9	31	5.24	1.14
2015-04-24 08:14:23	24/4/2015 8:14	178.4	69.5	7.21	1.7
2015-04-24 08:15:23	24/4/2015 8:15	44.9	27	4.68	0.97
2015-04-24 08:16:23	24/4/2015 8:16	57.6	32	7.82	2.03
2015-04-24 08:17:23	24/4/2015 8:17	33.8	18.8	3.59	0.68
2015-04-24 08:18:23	24/4/2015 8:18	59.6	29.4	5.16	1.09
2015-04-24 08:19:23	24/4/2015 8:19	80.2	42.5	10.78	2.39
2015-04-24 11:26:05	24/4/2015 11:26	42.3	22.6	4.54	1.04
2015-04-24 11:27:05	24/4/2015 11:27	40.6	18	4.17	0.83
2015-04-24 11:28:05	24/4/2015 11:28	76.2	39.2	8.68	2.11
2015-04-24 11:29:05	24/4/2015 11:29	24.8	15	2.22	0.38
2015-04-24 11:30:05	24/4/2015 11:30	53	18.4	3.27	0.62
2015-04-24 11:31:05	24/4/2015 11:31	44	19.3	2.01	0.32
2015-04-24 11:32:05	24/4/2015 11:32	46	22.8	2.72	0.45
2015-04-24 11:33:05	24/4/2015 11:33	57.8	23.9	5.83	1.5
2015-04-24 11:34:05	24/4/2015 11:34	44	19.5	3.92	0.92
2015-04-24 11:35:05	24/4/2015 11:35	21.4	12.6	2.27	0.4
2015-04-24 11:36:05	24/4/2015 11:36	28.8	13.1	2.06	0.41
2015-04-24 11:37:05	24/4/2015 11:37	37.9	11.1	1.96	0.29
2015-04-24 11:38:05	24/4/2015 11:38	25.3	9.9	1.87	0.34
2015-04-24 11:39:05	24/4/2015 11:39	21.2	10.6	1.84	0.32
2015-04-24 11:40:05	24/4/2015 11:40	45.6	15.4	2.65	0.56
2015-04-24 11:41:05	24/4/2015 11:41	18.1	11.8	2.34	0.4
2015-04-24 11:42:05	24/4/2015 11:42	42.3	23.7	2.39	0.41
2015-04-24 11:43:05	24/4/2015 11:43	23.7	10.5	1.84	0.28
2015-04-24 11:44:05	24/4/2015 11:44	19.1	11.2	1.79	0.33
2015-04-24 11:45:05	24/4/2015 11:45	17.5	10	1.88	0.31
2015-04-24 11:46:05	24/4/2015 11:46	27.6	13.8	2.28	0.41
2015-04-24 11:47:05	24/4/2015 11:47	12	8	1.6	0.27
2015-04-24 11:48:05	24/4/2015 11:48	20.8	9.8	1.66	0.31
2015-04-24 11:49:05	24/4/2015 11:49	38.1	19.4	3.37	0.76
2015-04-24 11:50:05	24/4/2015 11:50	24.1	11.9	1.82	0.32
2015-04-24 11:51:05	24/4/2015 11:51	28.6	13.6	2.07	0.27
2015-04-24 11:52:05	24/4/2015 11:52	31	17.8	3.42	0.84
2015-04-24 11:53:05	24/4/2015 11:53	27.6	11.9	2.42	0.41
2015-04-24 11:54:05	24/4/2015 11:54	40.9	15.3	2.51	0.46
2015-04-24 11:55:05	24/4/2015 11:55	25.8	12	1.83	0.3
2015-04-24 11:56:05	24/4/2015 11:56	31.5	14	2.18	0.38
2015-04-24 11:57:05	24/4/2015 11:57	26.5	10.2	1.75	0.32
2015-04-24 11:58:05	24/4/2015 11:58	22.6	13.6	2.13	0.36
2015-04-24 11:59:05	24/4/2015 11:59	72.9	26.1	4.75	1.2
2015-04-24 12:00:05	24/4/2015 12:0	19.7	10.7	1.63	0.29
2015-04-24 12:01:05	24/4/2015 12:1	20.7	10	1.83	0.26
2015-04-24 12:02:05	24/4/2015 12:2	32.9	13.3	1.82	0.34
2015-04-24 12:03:05	24/4/2015 12:3	41.3	11.8	1.7	0.32
2015-04-24 12:04:05	24/4/2015 12:4	28.3	12.7	1.93	0.35
2015-04-24 12:05:05	24/4/2015 12:5	38.4	24.9	8.23	2.32
2015-04-24 12:06:05	24/4/2015 12:6	19.7	9	2.13	0.37
2015-04-24 12:07:05	24/4/2015 12:7	20.5	11.9	1.88	0.35
2015-04-24 12:08:05	24/4/2015 12:8	29.3	13.2	1.89	0.3
2015-04-24 12:09:05	24/4/2015 12:9	18	10	1.82	0.27
2015-04-24 12:10:05	24/4/2015 12:10	37.4	17.1	3.57	0.73
2015-04-24 12:11:05	24/4/2015 12:11	31.9	13.9	2.87	0.63
2015-04-24 12:12:05	24/4/2015 12:12	101.1	48.7	4.6	0.73
2015-04-24 12:13:05	24/4/2015 12:13	125.9	52.3	3.8	0.65
2015-04-24 12:14:05	24/4/2015 12:14	183.6	68.5	4.37	0.55
2015-04-24 12:15:05	24/4/2015 12:15	358.2	164.3	8.11	0.89
2015-04-24 12:16:05	24/4/2015 12:16	288.3	130.8	5.43	0.61
2015-04-24 12:17:05	24/4/2015 12:17	129.9	55.2	3.2	0.49
2015-04-24 16:24:58	24/4/2015 16:24	32.4	20.5	3.99	0.83
2015-04-24 16:25:58	24/4/2015 16:25	52.8	21.5	3.69	0.77
2015-04-24 16:26:58	24/4/2015 16:26	123.3	46.3	3.93	0.7
2015-04-24 16:27:58	24/4/2015 16:27	48	23.1	3.19	0.59
2015-04-24 16:28:58	24/4/2015 16:28	41.1	19.4	3.27	0.65
2015-04-24 16:29:58	24/4/2015 16:29	60.9	18.5	2.88	0.48
2015-04-24 16:30:58	24/4/2015 16:30	75.1	25.6	3.67	0.81
2015-04-24 16:31:58	24/4/2015 16:31	46.3	24.7	3.76	0.87
2015-04-24 16:32:58	24/4/2015 16:32	35.3	15	2.88	0.61
2015-04-24 16:33:58	24/4/2015 16:33	37.5	17.1	2.76	0.48
2015-04-24 16:34:58	24/4/2015 16:34	31.7	16.1	2.6	0.55
2015-04-24 16:35:58	24/4/2015 16:35	46.4	15.8	3.08	0.57
2015-04-24 16:36:58	24/4/2015 16:36	37.6	17.3	2.63	0.51
2015-04-24 16:37:58	24/4/2015 16:37	43.4	17.3	2.79	0.54
2015-04-24 16:38:58	24/4/2015 16:38	37.8	17	2.68	0.49
2015-04-24 16:39:58	24/4/2015 16:39	46.4	18.2	2.55	0.5
2015-04-24 16:40:58	24/4/2015 16:40	61	17.1	2.72	0.52
2015-04-24 16:41:58	24/4/2015 16:41	32.5	16.2	2.5	0.45
2015-04-24 16:42:58	24/4/2015 16:42	21.6	10	2.26	0.42
2015-04-24 16:43:58	24/4/2015 16:43	28.6	14.2	2.29	0.44
2015-04-24 16:44:58	24/4/2015 16:44	29.6	15	2.41	0.43
2015-04-24 16:45:58	24/4/2015 16:45	46.4	16.4	2.58	0.59
2015-04-24 16:46:58	24/4/2015 16:46	26.7	13.2	2.49	0.41
2015-04-24 16:47:58	24/4/2015 16:47	32.2	15.4	2.5	0.47
2015-04-24 16:48:58	24/4/2015 16:48	33.6	14.2	2.18	0.43
2015-04-24 16:49:58	24/4/2015 16:49	101.8	34.6	4.9	1.17
2015-04-24 16:50:58	24/4/2015 16:50	56.8	19.3	2.49	0.46
2015-04-24 16:51:58	24/4/2015 16:51	28.2	11.3	2.02	0.33
2015-04-24 16:52:58	24/4/2015 16:52	12.6	8.5	1.63	0.37
2015-04-24 16:53:58	24/4/2015 16:53	25.6	13.7	2.19	0.43
2015-04-24 16:54:58	24/4/2015 16:54	25.9	10.5	1.9	0.37
2015-04-24 16:55:58	24/4/2015 16:55	24.6	12.4	1.99	0.4
2015-04-24 16:56:58	24/4/2015 16:56	17.1	8.2	1.86	0.34
2015-04-24 16:57:58	24/4/2015 16:57	27.2	13.3	1.82	0.34
2015-04-24 16:58:58	24/4/2015 16:58	31.4	11.6	1.73	0.33
2015-04-24 16:59:58	24/4/2015 16:59	32.2	12	1.85	0.31
2015-04-24 17:00:58	24/4/2015 17:0	22.2	11.3	1.96	0.34
2015-04-24 17:01:58	24/4/2015 17:1	11.1	7.5	1.77	0.33
2015-04-24 17:02:58	24/4/2015 17:2	26.2	11.9	2.97	0.54
2015-04-24 17:03:58	24/4/2015 17:3	25.8	11	1.97	0.36
2015-04-24 17:04:58	24/4/2015 17:4	30.5	9.6	1.92	0.32
2015-04-24 17:05:58	24/4/2015 17:5	23.2	14.2	2.22	0.42
2015-04-24 17:06:58	24/4/2015 17:6	15.8	7.1	1.79	0.33
2015-04-24 17:07:58	24/4/2015 17:7	21.9	8.6	2.04	0.4
2015-04-24 17:08:58	24/4/2015 17:8	17.1	7.8	1.91	0.41
2015-04-24 17:09:58	24/4/2015 17:9	23.5	13.8	2.4	0.46
2015-04-24 17:10:58	24/4/2015 17:10	15.7	10.7	2.11	0.4
2015-04-24 17:11:58	24/4/2015 17:11	40.9	18.9	2.72	0.53
2015-04-24 17:12:58	24/4/2015 17:12	28.3	15	3.8	0.81
2015-04-24 17:13:58	24/4/2015 17:13	29.6	12.1	1.88	0.35
2015-04-29 07:32:04	29/4/2015 7:32	21	5.6	0.88	0.21
2015-04-29 07:33:04	29/4/2015 7:33	16.5	6.8	0.91	0.15
2015-04-29 07:34:04	29/4/2015 7:34	22.5	8.3	1.33	0.31
2015-04-29 07:35:04	29/4/2015 7:35	13	6.2	1.49	0.38
2015-04-29 07:36:04	29/4/2015 7:36	5.1	3.8	0.79	0.16
2015-04-29 07:37:04	29/4/2015 7:37	27.1	9.9	1.34	0.36
2015-04-29 07:38:04	29/4/2015 7:38	19.5	7.8	1.26	0.31
2015-04-29 07:39:04	29/4/2015 7:39	9.2	6.2	1.01	0.23
2015-04-29 07:40:04	29/4/2015 7:40	7	4.8	0.8	0.2
2015-04-29 07:41:04	29/4/2015 7:41	9.4	4.5	0.88	0.19
2015-04-29 07:42:04	29/4/2015 7:42	13.3	4.4	0.85	0.23
2015-04-29 07:43:04	29/4/2015 7:43	12.1	6	1.07	0.22
2015-04-29 07:44:04	29/4/2015 7:44	11.7	6.1	1.24	0.29
2015-04-29 07:45:04	29/4/2015 7:45	21.1	10.6	2.19	0.51
2015-04-29 07:46:04	29/4/2015 7:46	12.3	6.6	1.17	0.28
2015-04-29 07:47:04	29/4/2015 7:47	23.6	11.1	1.91	0.47
2015-04-29 07:48:04	29/4/2015 7:48	28.9	10.9	1.88	0.44
2015-04-29 07:49:04	29/4/2015 7:49	15.9	10.1	1.45	0.28
2015-04-29 07:50:04	29/4/2015 7:50	20.1	11.7	1.91	0.43
2015-04-29 07:51:04	29/4/2015 7:51	15.9	7.6	1.3	0.32
2015-04-29 07:52:04	29/4/2015 7:52	22.9	8.6	1.26	0.28
2015-04-29 07:53:04	29/4/2015 7:53	17.3	7.7	1.01	0.23
2015-04-29 07:54:04	29/4/2015 7:54	15.6	7	1.09	0.22
2015-04-29 07:55:04	29/4/2015 7:55	14.2	7.3	1.19	0.27
2015-04-29 07:56:04	29/4/2015 7:56	20.6	8.3	1.1	0.23
2015-04-29 07:57:04	29/4/2015 7:57	12.2	6.4	1.42	0.28
2015-04-29 07:58:04	29/4/2015 7:58	9	6	1.17	0.22
2015-04-29 07:59:04	29/4/2015 7:59	15.2	5.6	0.93	0.2
2015-04-29 08:00:04	29/4/2015 8:0	14.8	7	0.96	0.21
2015-04-29 08:01:04	29/4/2015 8:1	13.1	5.9	1.19	0.23
2015-04-29 08:02:04	29/4/2015 8:2	9	7.1	1.31	0.3
2015-04-29 08:03:04	29/4/2015 8:3	5.2	4.1	1	0.19
2015-04-29 08:04:04	29/4/2015 8:4	17.1	6.6	1.09	0.21
2015-04-29 08:05:04	29/4/2015 8:5	6.5	5.1	1.03	0.24
2015-04-29 08:06:04	29/4/2015 8:6	16.4	5.8	0.92	0.17
2015-04-29 08:07:04	29/4/2015 8:7	26.8	8.4	1.63	0.32
2015-04-29 08:08:04	29/4/2015 8:8	9.4	4.9	1.03	0.18
2015-04-29 08:09:04	29/4/2015 8:9	15.9	7	1.05	0.18
2015-04-29 08:10:04	29/4/2015 8:10	9.9	4.7	1.01	0.17
2015-04-29 08:11:04	29/4/2015 8:11	120.4	33.9	1.26	0.19
2015-04-29 08:12:04	29/4/2015 8:12	39.2	12.1	1.28	0.18
2015-04-29 08:13:04	29/4/2015 8:13	6.2	5	1.39	0.27
2015-04-29 08:14:04	29/4/2015 8:14	19.5	6.7	1.44	0.33
2015-04-29 08:15:04	29/4/2015 8:15	14.6	8.4	1.84	0.42
2015-04-29 08:16:04	29/4/2015 8:16	53.2	32.9	8.37	2.01
2015-04-29 08:17:04	29/4/2015 8:17	10.3	7.2	1.62	0.33
2015-04-29 08:18:04	29/4/2015 8:18	22.8	8.7	2.19	0.48
2015-04-29 08:19:04	29/4/2015 8:19	11.5	7.8	1.31	0.31
2015-04-29 08:20:04	29/4/2015 8:20	10.2	5.4	1.53	0.34
2015-04-29 08:21:04	29/4/2015 8:21	14.1	7.8	1.44	0.28
2015-04-29 11:29:08	29/4/2015 11:29	23.1	9.3	1.59	0.25
2015-04-29 11:30:08	29/4/2015 11:30	16.9	10.4	1.57	0.27
2015-04-29 11:31:08	29/4/2015 11:31	26.3	7.2	1.78	0.31
2015-04-29 11:32:08	29/4/2015 11:32	19	12.6	1.78	0.31
2015-04-29 11:33:08	29/4/2015 11:33	53.1	13.9	1.71	0.22
2015-04-29 11:34:08	29/4/2015 11:34	27.4	14.3	2.48	0.42
2015-04-29 11:35:08	29/4/2015 11:35	15.4	6.5	1.21	0.19
2015-04-29 11:36:08	29/4/2015 11:36	34.8	14.1	2.79	0.58
2015-04-29 11:37:08	29/4/2015 11:37	31	15.8	2.43	0.52
2015-04-29 11:38:08	29/4/2015 11:38	32.9	12.3	2.77	0.49
2015-04-29 11:39:08	29/4/2015 11:39	24.1	9.5	1.47	0.26
2015-04-29 11:40:08	29/4/2015 11:40	29.5	7.7	1.47	0.21
2015-04-29 11:41:08	29/4/2015 11:41	42.4	13.6	1.69	0.25
2015-04-29 11:42:08	29/4/2015 11:42	10.9	6.3	1.36	0.25
2015-04-29 11:43:08	29/4/2015 11:43	23.9	9.9	1.66	0.3
2015-04-29 11:44:08	29/4/2015 11:44	21.6	10.8	1.63	0.28
2015-04-29 11:45:08	29/4/2015 11:45	11.5	6.3	1.56	0.27
2015-04-29 11:46:08	29/4/2015 11:46	14.7	6	1.15	0.17
2015-04-29 11:47:08	29/4/2015 11:47	10.3	5.7	1.46	0.22
2015-04-29 11:48:08	29/4/2015 11:48	13.7	4.7	1.41	0.25
2015-04-29 11:49:08	29/4/2015 11:49	12.2	5.4	1.47	0.29
2015-04-29 11:50:08	29/4/2015 11:50	19.9	11.7	1.65	0.28
2015-04-29 11:51:08	29/4/2015 11:51	19.9	6.8	1.55	0.21
2015-04-29 11:52:08	29/4/2015 11:52	13.7	7.4	1.48	0.25
2015-04-29 11:53:08	29/4/2015 11:53	12	6.8	1.35	0.23
2015-04-29 11:54:08	29/4/2015 11:54	30	12.1	1.69	0.24
2015-04-29 11:55:08	29/4/2015 11:55	37.6	12.2	1.63	0.21
2015-04-29 11:56:08	29/4/2015 11:56	28.2	8.3	1.49	0.21
2015-04-29 11:57:08	29/4/2015 11:57	18.4	7.9	1.56	0.21
2015-04-29 11:58:08	29/4/2015 11:58	30.2	14.7	2.38	0.42
2015-04-29 11:59:08	29/4/2015 11:59	13.5	9.7	1.78	0.31
2015-04-29 12:00:08	29/4/2015 12:0	13.8	7.3	1.42	0.22
2015-04-29 12:01:08	29/4/2015 12:1	16.5	9.5	2.55	0.58
2015-04-29 12:02:08	29/4/2015 12:2	24	9	1.48	0.23
2015-04-29 12:03:08	29/4/2015 12:3	21.7	11.9	1.5	0.24
2015-04-29 12:04:08	29/4/2015 12:4	16.3	8	1.74	0.3
2015-04-29 12:05:08	29/4/2015 12:5	18.1	8.2	1.5	0.28
2015-04-29 12:06:08	29/4/2015 12:6	22.5	9.3	1.72	0.28
2015-04-29 12:07:08	29/4/2015 12:7	23.5	9.4	1.94	0.29
2015-04-29 12:08:08	29/4/2015 12:8	23.6	12.7	2.67	0.36
2015-04-29 12:09:08	29/4/2015 12:9	30.8	8.1	1.96	0.31
2015-04-29 12:10:08	29/4/2015 12:10	23.2	9.5	1.79	0.29
2015-04-29 12:11:08	29/4/2015 12:11	16.1	7.2	1.64	0.26
2015-04-29 12:12:08	29/4/2015 12:12	13.8	7.6	1.62	0.27
2015-04-29 12:13:08	29/4/2015 12:13	20.5	11.2	1.81	0.28
2015-04-29 12:14:08	29/4/2015 12:14	35.6	17.2	3.16	0.68
2015-04-29 12:15:08	29/4/2015 12:15	36.2	14.7	2.4	0.46
2015-04-29 12:16:08	29/4/2015 12:16	24.7	12.1	1.71	0.28
2015-04-29 12:17:08	29/4/2015 12:17	32.1	14.2	2.62	0.47
2015-04-29 12:18:08	29/4/2015 12:18	14.7	5.9	1.51	0.25
2015-04-29 12:19:08	29/4/2015 12:19	18.4	9.8	2.15	0.41
2015-04-29 16:24:37	29/4/2015 16:24	25.9	13.7	3.51	0.67
2015-04-29 16:25:37	29/4/2015 16:25	138.4	125.5	2.78	0.38
2015-04-29 16:26:37	29/4/2015 16:26	13.7	10.4	2.81	0.49
2015-04-29 16:27:37	29/4/2015 16:27	36.2	23.5	3.88	0.7
2015-04-29 16:28:37	29/4/2015 16:28	23.8	15.3	2.97	0.43
2015-04-29 16:29:37	29/4/2015 16:29	23.1	11.1	2.72	0.36
2015-04-29 16:30:37	29/4/2015 16:30	39.3	19.2	3.22	0.53
2015-04-29 16:31:37	29/4/2015 16:31	26.6	14.7	2.84	0.48
2015-04-29 16:32:37	29/4/2015 16:32	18	12.1	2.9	0.52
2015-04-29 16:33:37	29/4/2015 16:33	18.5	11.5	2.72	0.41
2015-04-29 16:34:37	29/4/2015 16:34	14.5	11	2.75	0.43
2015-04-29 16:35:37	29/4/2015 16:35	19.9	13.7	3	0.56
2015-04-29 16:36:37	29/4/2015 16:36	17.2	10.4	2.5	0.48
2015-04-29 16:37:37	29/4/2015 16:37	21	12.1	2.56	0.42
2015-04-29 16:38:37	29/4/2015 16:38	18.4	10.8	2.45	0.41
2015-04-29 16:39:37	29/4/2015 16:39	9.5	6.8	2.15	0.39
2015-04-29 16:40:37	29/4/2015 16:40	33	18.8	2.96	0.42
2015-04-29 16:41:37	29/4/2015 16:41	20.1	13	3.01	0.44
2015-04-29 16:42:37	29/4/2015 16:42	20.2	12.9	3.12	0.45
2015-04-29 16:43:37	29/4/2015 16:43	15.9	11	2.93	0.48
2015-04-29 16:44:37	29/4/2015 16:44	12.8	8.2	2.93	0.49
2015-04-29 16:45:37	29/4/2015 16:45	18.3	13.1	2.85	0.47
2015-04-29 16:46:37	29/4/2015 16:46	34.9	12.3	2.73	0.44
2015-04-29 16:47:37	29/4/2015 16:47	25.4	13.8	2.58	0.42
2015-04-29 16:48:37	29/4/2015 16:48	18.8	13.1	2.68	0.41
2015-04-29 16:49:37	29/4/2015 16:49	18.7	11.2	3.65	0.69
2015-04-29 16:50:37	29/4/2015 16:50	18.1	13.4	3.28	0.57
2015-04-29 16:51:37	29/4/2015 16:51	17.5	11.4	3	0.57
2015-04-29 16:52:37	29/4/2015 16:52	15	9	2.49	0.41
2015-04-29 16:53:37	29/4/2015 16:53	20	8.7	2.47	0.43
2015-04-29 16:54:37	29/4/2015 16:54	13.7	8.2	2.35	0.41
2015-04-29 16:55:37	29/4/2015 16:55	14.5	6.4	2.19	0.36
2015-04-29 16:56:37	29/4/2015 16:56	21.5	11.2	2.49	0.44
2015-04-29 16:57:37	29/4/2015 16:57	11.5	8.7	2.48	0.38
2015-04-29 16:58:37	29/4/2015 16:58	20.1	12.1	2.63	0.4
2015-04-29 16:59:37	29/4/2015 16:59	11.7	9	2.58	0.37
2015-04-29 17:00:37	29/4/2015 17:0	18.6	12.2	3.06	0.52
2015-04-29 17:01:37	29/4/2015 17:1	10	8.4	2.76	0.44
2015-04-29 17:02:37	29/4/2015 17:2	33.9	23.7	3.32	0.55
2015-04-29 17:03:37	29/4/2015 17:3	42.8	20.4	3.18	0.44
2015-04-29 17:04:37	29/4/2015 17:4	24.7	16.8	3	0.46
2015-04-29 17:05:37	29/4/2015 17:5	23.9	13.1	2.71	0.43
2015-04-29 17:06:37	29/4/2015 17:6	24.3	17.4	4.14	0.61
2015-04-29 17:07:37	29/4/2015 17:7	22.9	13.2	2.75	0.47
2015-04-29 17:08:37	29/4/2015 17:8	18	13.3	3.19	0.57
2015-04-29 17:09:37	29/4/2015 17:9	24.9	10.7	2.45	0.42
2015-04-29 17:10:37	29/4/2015 17:10	30	17	3.67	0.66
2015-04-29 17:11:37	29/4/2015 17:11	23.4	12.3	3.11	0.48
2015-04-29 17:12:37	29/4/2015 17:12	22.3	13.4	2.95	0.44
2015-04-29 17:13:37	29/4/2015 17:13	20.3	12.3	2.73	0.48
2015-04-29 17:14:37	29/4/2015 17:14	13.4	9.2	2.81	0.42
2015-04-29 17:15:37	29/4/2015 17:15	31.5	11.7	3.5	0.48
2015-05-14 07:36:57	14/5/2015 7:36	77.5	26.2	4.32	0.67
2015-05-14 07:37:57	14/5/2015 7:37	45	20.5	3.97	0.59
2015-05-14 07:38:57	14/5/2015 7:38	68.1	27.1	4.64	0.72
2015-05-14 07:39:57	14/5/2015 7:39	56.2	22.9	4.11	0.66
2015-05-14 07:40:57	14/5/2015 7:40	44.5	22.8	4.61	0.76
2015-05-14 07:41:57	14/5/2015 7:41	60.9	32.7	7.46	1.59
2015-05-14 07:42:57	14/5/2015 7:42	49.3	19.8	4.7	0.81
2015-05-14 07:43:57	14/5/2015 7:43	33.9	20.2	4.3	0.71
2015-05-14 07:44:57	14/5/2015 7:44	39.5	21.9	4.05	0.71
2015-05-14 07:45:57	14/5/2015 7:45	50	22.6	4.41	0.84
2015-05-14 07:46:57	14/5/2015 7:46	43.6	19.8	3.28	0.52
2015-05-14 07:47:57	14/5/2015 7:47	26.1	15.3	3.05	0.5
2015-05-14 07:48:57	14/5/2015 7:48	36.6	16.2	3.12	0.45
2015-05-14 07:49:57	14/5/2015 7:49	29	17.5	3.18	0.46
2015-05-14 07:50:57	14/5/2015 7:50	62.8	24.7	3.49	0.58
2015-05-14 07:51:57	14/5/2015 7:51	82.4	30.4	3.66	0.59
2015-05-14 07:52:57	14/5/2015 7:52	65.3	28.3	3.12	0.54
2015-05-14 07:53:57	14/5/2015 7:53	86.2	42.2	4.84	0.91
2015-05-14 07:54:57	14/5/2015 7:54	117.8	55.9	5.94	0.88
2015-05-14 07:55:57	14/5/2015 7:55	131.7	55.2	5.41	0.94
2015-05-14 07:56:57	14/5/2015 7:56	98.1	37.6	3.83	0.62
2015-05-14 07:57:57	14/5/2015 7:57	43.3	18.4	3	0.52
2015-05-14 07:58:57	14/5/2015 7:58	32.2	18.4	3.22	0.52
2015-05-14 07:59:57	14/5/2015 7:59	38.9	16.6	2.98	0.5
2015-05-14 08:00:57	14/5/2015 8:0	62.4	28.1	4.25	0.9
2015-05-14 08:01:57	14/5/2015 8:1	61.9	28.8	4.17	0.79
2015-05-14 08:02:57	14/5/2015 8:2	74.7	33	5.13	1.05
2015-05-14 08:03:57	14/5/2015 8:3	58.2	27.6	3.98	0.76
2015-05-14 08:04:57	14/5/2015 8:4	79	31.7	3.3	0.52
2015-05-14 08:05:57	14/5/2015 8:5	55.7	23	3.01	0.5
2015-05-14 08:06:57	14/5/2015 8:6	56.6	26.9	3.55	0.72
2015-05-14 08:07:57	14/5/2015 8:7	60.8	28.5	4.07	0.7
2015-05-14 08:08:57	14/5/2015 8:8	40.1	21.6	3.52	0.58
2015-05-14 08:09:57	14/5/2015 8:9	59.2	23.8	2.98	0.49
2015-05-14 08:10:57	14/5/2015 8:10	44.4	19	2.53	0.42
2015-05-14 08:11:57	14/5/2015 8:11	35.2	13.9	2.32	0.33
2015-05-14 08:12:57	14/5/2015 8:12	29.1	12.8	2.67	0.38
2015-05-14 08:13:57	14/5/2015 8:13	43.1	18.2	3.06	0.48
2015-05-14 08:14:57	14/5/2015 8:14	20.7	10.9	2.62	0.42
2015-05-14 08:15:57	14/5/2015 8:15	34	13.7	2.38	0.37
2015-05-14 08:16:57	14/5/2015 8:16	61.9	27.9	3.27	0.49
2015-05-14 08:17:57	14/5/2015 8:17	62.5	24.8	2.98	0.41
2015-05-14 08:18:57	14/5/2015 8:18	54	18.5	3.35	0.54
2015-05-14 08:19:57	14/5/2015 8:19	66.5	27.2	2.87	0.42
2015-05-14 08:20:57	14/5/2015 8:20	79.9	26.6	3.36	0.52
2015-05-14 08:21:57	14/5/2015 8:21	45.7	15.9	2.72	0.41
2015-05-14 08:22:57	14/5/2015 8:22	56	26.4	3.45	0.58
2015-05-14 08:23:57	14/5/2015 8:23	20.9	11.8	2.5	0.44
2015-05-14 08:24:57	14/5/2015 8:24	41	19	3.11	0.47
2015-05-14 08:25:57	14/5/2015 8:25	30.4	12.7	2.45	0.38
2015-05-14 08:26:57	14/5/2015 8:26	50.9	25.2	2.72	0.45
2015-05-14 08:27:57	14/5/2015 8:27	82.4	28.2	3.43	0.57
2015-05-14 11:32:09	14/5/2015 11:32	36.1	14.6	2.73	0.36
2015-05-14 11:33:09	14/5/2015 11:33	51.4	19.8	2.87	0.46
2015-05-14 11:34:09	14/5/2015 11:34	64.8	30.9	3.44	0.55
2015-05-14 11:35:09	14/5/2015 11:35	25	14.7	2.69	0.4
2015-05-14 11:36:09	14/5/2015 11:36	20.2	12.4	3.22	0.56
2015-05-14 11:37:09	14/5/2015 11:37	32.3	14.5	3.3	0.59
2015-05-14 11:38:09	14/5/2015 11:38	12.2	8.2	2.13	0.37
2015-05-14 11:39:09	14/5/2015 11:39	26.3	12.3	2.56	0.43
2015-05-14 11:40:09	14/5/2015 11:40	24.9	14.5	2.53	0.49
2015-05-14 11:41:09	14/5/2015 11:41	31.3	19.8	4.86	1.33
2015-05-14 11:42:09	14/5/2015 11:42	15.8	10.7	2.67	0.45
2015-05-14 11:43:09	14/5/2015 11:43	15.9	10.2	2.39	0.4
2015-05-14 11:44:09	14/5/2015 11:44	17.7	10.1	2.52	0.39
2015-05-14 11:45:09	14/5/2015 11:45	21.4	11.6	2.37	0.41
2015-05-14 11:46:09	14/5/2015 11:46	39.3	18.4	2.48	0.45
2015-05-14 11:47:09	14/5/2015 11:47	37.7	18.4	3.14	0.58
2015-05-14 11:48:09	14/5/2015 11:48	19	12.5	2.25	0.35
2015-05-14 11:49:09	14/5/2015 11:49	30.1	12.5	2.37	0.39
2015-05-14 11:50:09	14/5/2015 11:50	40.1	23.8	2.78	0.47
2015-05-14 11:51:09	14/5/2015 11:51	68.4	28.2	3.18	0.57
2015-05-14 11:52:09	14/5/2015 11:52	35.8	18.6	2.73	0.38
2015-05-14 11:53:09	14/5/2015 11:53	29.4	15	2.47	0.41
2015-05-14 11:54:09	14/5/2015 11:54	54.7	21.7	2.66	0.45
2015-05-14 11:55:09	14/5/2015 11:55	51	23.5	3.09	0.5
2015-05-14 11:56:09	14/5/2015 11:56	25.8	14.8	2.25	0.35
2015-05-14 11:57:09	14/5/2015 11:57	35.6	17.5	3.11	0.57
2015-05-14 11:58:09	14/5/2015 11:58	23.7	14.5	2.89	0.6
2015-05-14 11:59:09	14/5/2015 11:59	20	12.9	3.03	0.5
2015-05-14 12:00:09	14/5/2015 12:0	26.3	19.4	4.41	0.96
2015-05-14 12:01:09	14/5/2015 12:1	34.9	19.3	3.03	0.51
2015-05-14 12:02:09	14/5/2015 12:2	27.2	14.6	2.96	0.52
2015-05-14 12:03:09	14/5/2015 12:3	33	19	3.78	0.73
2015-05-14 12:04:09	14/5/2015 12:4	25.8	15.4	2.93	0.55
2015-05-14 12:05:09	14/5/2015 12:5	30.6	16	2.74	0.44
2015-05-14 12:06:09	14/5/2015 12:6	24.6	13.9	2.59	0.46
2015-05-14 12:07:09	14/5/2015 12:7	41.3	19.9	2.75	0.43
2015-05-14 12:08:09	14/5/2015 12:8	19.6	13.9	2.68	0.44
2015-05-14 12:09:09	14/5/2015 12:9	71.6	34.9	3.86	0.7
2015-05-14 12:10:09	14/5/2015 12:10	85.6	34	3.36	0.56
2015-05-14 12:11:09	14/5/2015 12:11	66.7	31.6	3.12	0.49
2015-05-14 12:12:09	14/5/2015 12:12	79.6	38.6	3.14	0.51
2015-05-14 12:13:09	14/5/2015 12:13	55.6	31.7	3.62	0.73
2015-05-14 12:14:09	14/5/2015 12:14	37.6	17.3	2.37	0.38
2015-05-14 12:15:09	14/5/2015 12:15	48.2	22.5	3.4	0.54
2015-05-14 12:16:09	14/5/2015 12:16	19.3	11.3	2.49	0.37
2015-05-14 12:17:09	14/5/2015 12:17	21.1	12.6	2.44	0.35
2015-05-14 12:18:09	14/5/2015 12:18	18.9	12	1.98	0.33
2015-05-14 12:19:09	14/5/2015 12:19	11.2	8	2.19	0.34
2015-05-14 12:20:09	14/5/2015 12:20	14.5	10.8	2.15	0.36
2015-05-14 12:21:09	14/5/2015 12:21	31.3	17	2.46	0.39
2015-05-14 12:22:09	14/5/2015 12:22	43.3	17.6	2.88	0.53
2015-05-14 12:23:09	14/5/2015 12:23	57.6	27.7	3.71	0.59
2015-05-14 16:29:45	14/5/2015 16:29	57.2	31.8	7.08	0.94
2015-05-14 16:30:45	14/5/2015 16:30	61.1	34.1	6.73	0.88
2015-05-14 16:31:45	14/5/2015 16:31	47	29.6	5.83	0.81
2015-05-14 16:32:45	14/5/2015 16:32	54.2	33.5	6.58	0.93
2015-05-14 16:33:45	14/5/2015 16:33	60.4	32.3	8.38	1.45
2015-05-14 16:34:45	14/5/2015 16:34	43.6	28	5.98	0.89
2015-05-14 16:35:45	14/5/2015 16:35	45.6	31.8	6.44	0.96
2015-05-14 16:36:45	14/5/2015 16:36	53.4	31.4	6.8	1.11
2015-05-14 16:37:45	14/5/2015 16:37	57.4	25.3	6.26	0.88
2015-05-14 16:38:45	14/5/2015 16:38	44.2	27.6	5.81	0.82
2015-05-14 16:39:45	14/5/2015 16:39	32.9	20.9	5.71	0.83
2015-05-14 16:40:45	14/5/2015 16:40	51.1	28.9	7.3	1.23
2015-05-14 16:41:45	14/5/2015 16:41	42.2	24.8	5.58	0.88
2015-05-14 16:42:45	14/5/2015 16:42	149.8	56.2	7.36	1.14
2015-05-14 16:43:45	14/5/2015 16:43	64.8	38.3	6.91	1.08
2015-05-14 16:44:45	14/5/2015 16:44	43.1	25.6	7.7	1.23
2015-05-14 16:45:45	14/5/2015 16:45	41.1	25.1	6.59	1.09
2015-05-14 16:46:45	14/5/2015 16:46	44.8	28.3	5.96	0.92
2015-05-14 16:47:45	14/5/2015 16:47	76.9	43.7	8.1	1.3
2015-05-14 16:48:45	14/5/2015 16:48	82.8	40.2	7.74	1.38
2015-05-14 16:49:45	14/5/2015 16:49	53	32.2	6.34	1.03
2015-05-14 16:50:45	14/5/2015 16:50	51.5	31.6	6.84	1.04
2015-05-14 16:51:45	14/5/2015 16:51	56	34.6	7.67	1.32
2015-05-14 16:52:45	14/5/2015 16:52	51.9	28.4	7.3	1.4
2015-05-14 16:53:45	14/5/2015 16:53	48.5	31	6.99	1.32
2015-05-14 16:54:45	14/5/2015 16:54	55.9	29.2	7.8	1.49
2015-05-14 16:55:45	14/5/2015 16:55	50.3	26.2	7.13	1.14
2015-05-14 16:56:45	14/5/2015 16:56	41.7	26.8	7.27	1.11
2015-05-14 16:57:45	14/5/2015 16:57	40.1	26.1	6.74	1.05
2015-05-14 16:58:45	14/5/2015 16:58	41.8	28.8	6.76	1.08
2015-05-14 16:59:45	14/5/2015 16:59	38.4	26.1	6.87	1.21
2015-05-14 17:00:45	14/5/2015 17:0	46.4	30.3	7.74	1.36
2015-05-14 17:01:45	14/5/2015 17:1	60.6	31.3	8.4	1.52
2015-05-14 17:02:45	14/5/2015 17:2	45.4	27.2	6.95	1.16
2015-05-14 17:03:45	14/5/2015 17:3	40.5	27.5	6.49	1.02
2015-05-14 17:04:45	14/5/2015 17:4	37.8	27.7	6.73	1.01
2015-05-14 17:05:45	14/5/2015 17:5	34.4	24.7	6.46	0.96
2015-05-14 17:06:45	14/5/2015 17:6	46.1	28.3	6.75	0.99
2015-05-14 17:07:45	14/5/2015 17:7	38.9	24.8	6.29	0.96
2015-05-14 17:08:45	14/5/2015 17:8	53.9	32	6.82	1.01
2015-05-14 17:09:45	14/5/2015 17:9	60.5	34.1	7.46	1.11
2015-05-14 17:10:45	14/5/2015 17:10	72.5	37.7	7.25	1.12
2015-05-14 17:11:45	14/5/2015 17:11	86.9	40.5	7.77	1.19
2015-05-14 17:12:45	14/5/2015 17:12	56.5	34.5	7.63	1.1
2015-05-14 17:13:45	14/5/2015 17:13	42.9	29.3	6.85	1.11
2015-05-14 17:14:45	14/5/2015 17:14	23.4	17.8	5.22	0.89
2015-05-14 17:15:45	14/5/2015 17:15	37.1	27.8	6.25	1.01
2015-05-14 17:16:45	14/5/2015 17:16	41	27.8	6.16	0.94
2015-05-14 17:17:45	14/5/2015 17:17	93.3	43	10.05	1.91
2015-05-14 17:18:45	14/5/2015 17:18	47.3	31.7	7.32	1.06
			18.5364	3.21679	0.572928
			17.4154	3.8278	0.692452

## Sheet: Match GPS to concentrations
Lat	Long	Linestring	GPS time	Recoded GPS time	PM10	PM2.5	PM1
54.9078	-1.3935	<LineString><coordinates>-1.3934997,54.9077909 -1.3935012,54.9077927</coordinates<>/LineString>	2015-04-24 07:03:17	24/4/2015 7:28	19.9	3.19	0.59
54.9078	-1.3935	<LineString><coordinates>-1.3935012,54.9077927 -1.3935022,54.9077936</coordinates<>/LineString>	2015-04-24 07:03:19	24/4/2015 7:28	19.9	3.19	0.59
54.9078	-1.3935	<LineString><coordinates>-1.3935022,54.9077936 -1.3935033,54.9077947</coordinates<>/LineString>	2015-04-24 07:03:20	24/4/2015 7:28	19.9	3.19	0.59
54.9078	-1.3935	<LineString><coordinates>-1.3935033,54.9077947 -1.3935044,54.9077957</coordinates<>/LineString>	2015-04-24 07:03:21	24/4/2015 7:28	19.9	3.19	0.59
54.9078	-1.3935	<LineString><coordinates>-1.3935044,54.9077957 -1.3935053,54.9077967</coordinates<>/LineString>	2015-04-24 07:03:22	24/4/2015 7:28	19.9	3.19	0.59
54.9078	-1.39351	<LineString><coordinates>-1.3935053,54.9077967 -1.3935062,54.9077977</coordinates<>/LineString>	2015-04-24 07:03:23	24/4/2015 7:28	19.9	3.19	0.59
54.9078	-1.39351	<LineString><coordinates>-1.3935062,54.9077977 -1.3935072,54.9077986</coordinates<>/LineString>	2015-04-24 07:03:24	24/4/2015 7:28	19.9	3.19	0.59
54.9078	-1.39351	<LineString><coordinates>-1.3935072,54.9077986 -1.3935083,54.9077994</coordinates<>/LineString>	2015-04-24 07:03:25	24/4/2015 7:28	19.9	3.19	0.59
54.9078	-1.39351	<LineString><coordinates>-1.3935083,54.9077994 -1.3935096,54.9078002</coordinates<>/LineString>	2015-04-24 07:03:26	24/4/2015 7:28	19.9	3.19	0.59
54.9078	-1.39351	<LineString><coordinates>-1.3935096,54.9078002 -1.3935109,54.9078009</coordinates<>/LineString>	2015-04-24 07:03:27	24/4/2015 7:28	19.9	3.19	0.59
54.9078	-1.39351	<LineString><coordinates>-1.3935109,54.9078009 -1.393512,54.9078014</coordinates<>/LineString>	2015-04-24 07:03:28	24/4/2015 7:28	19.9	3.19	0.59
54.9078	-1.39351	<LineString><coordinates>-1.393512,54.9078014 -1.3935132,54.907802</coordinates<>/LineString>	2015-04-24 07:03:29	24/4/2015 7:28	19.9	3.19	0.59
54.9078	-1.39351	<LineString><coordinates>-1.3935132,54.907802 -1.3935142,54.9078026</coordinates<>/LineString>	2015-04-24 07:03:30	24/4/2015 7:28	19.9	3.19	0.59
54.9078	-1.39351	<LineString><coordinates>-1.3935142,54.9078026 -1.3935176,54.9078054</coordinates<>/LineString>	2015-04-24 07:03:31	24/4/2015 7:28	19.9	3.19	0.59
54.9078	-1.39352	<LineString><coordinates>-1.3935176,54.9078054 -1.3935188,54.9078055</coordinates<>/LineString>	2015-04-24 07:03:36	24/4/2015 7:28	19.9	3.19	0.59
54.9078	-1.39352	<LineString><coordinates>-1.3935188,54.9078055 -1.3935148,54.9078069</coordinates<>/LineString>	2015-04-24 07:03:41	24/4/2015 7:28	19.9	3.19	0.59
54.9078	-1.39351	<LineString><coordinates>-1.3935148,54.9078069 -1.3935117,54.9078113</coordinates<>/LineString>	2015-04-24 07:03:46	24/4/2015 7:28	19.9	3.19	0.59
54.9078	-1.39351	<LineString><coordinates>-1.3935117,54.9078113 -1.3935095,54.9078137</coordinates<>/LineString>	2015-04-24 07:03:51	24/4/2015 7:28	19.9	3.19	0.59
54.9078	-1.39351	<LineString><coordinates>-1.3935095,54.9078137 -1.3935059,54.9078181</coordinates<>/LineString>	2015-04-24 07:03:56	24/4/2015 7:28	19.9	3.19	0.59
54.9078	-1.39351	<LineString><coordinates>-1.3935059,54.9078181 -1.3935027,54.9078232</coordinates<>/LineString>	2015-04-24 07:04:01	24/4/2015 7:29	17.6	2.82	0.58
54.9078	-1.3935	<LineString><coordinates>-1.3935027,54.9078232 -1.3935002,54.9078268</coordinates<>/LineString>	2015-04-24 07:04:06	24/4/2015 7:29	17.6	2.82	0.58
54.9078	-1.3935	<LineString><coordinates>-1.3935002,54.9078268 -1.3934984,54.9078281</coordinates<>/LineString>	2015-04-24 07:04:11	24/4/2015 7:29	17.6	2.82	0.58
54.9078	-1.3935	<LineString><coordinates>-1.3934984,54.9078281 -1.3934967,54.907828</coordinates<>/LineString>	2015-04-24 07:04:16	24/4/2015 7:29	17.6	2.82	0.58
54.9078	-1.3935	<LineString><coordinates>-1.3934967,54.907828 -1.3934959,54.9078275</coordinates<>/LineString>	2015-04-24 07:04:21	24/4/2015 7:29	17.6	2.82	0.58
54.9078	-1.3935	<LineString><coordinates>-1.3934959,54.9078275 -1.393495,54.9078276</coordinates<>/LineString>	2015-04-24 07:04:26	24/4/2015 7:29	17.6	2.82	0.58
54.9078	-1.39349	<LineString><coordinates>-1.393495,54.9078276 -1.3934956,54.9078261</coordinates<>/LineString>	2015-04-24 07:04:31	24/4/2015 7:29	17.6	2.82	0.58
54.9078	-1.3935	<LineString><coordinates>-1.3934956,54.9078261 -1.393499,54.9078222</coordinates<>/LineString>	2015-04-24 07:04:36	24/4/2015 7:29	17.6	2.82	0.58
54.9078	-1.3935	<LineString><coordinates>-1.393499,54.9078222 -1.3935,54.9078203</coordinates<>/LineString>	2015-04-24 07:04:41	24/4/2015 7:29	17.6	2.82	0.58
54.9078	-1.3935	<LineString><coordinates>-1.3935,54.9078203 -1.3934998,54.9078193</coordinates<>/LineString>	2015-04-24 07:04:46	24/4/2015 7:29	17.6	2.82	0.58
54.9078	-1.3935	<LineString><coordinates>-1.3934998,54.9078193 -1.3934991,54.9078182</coordinates<>/LineString>	2015-04-24 07:04:51	24/4/2015 7:29	17.6	2.82	0.58
54.9078	-1.3935	<LineString><coordinates>-1.3934991,54.9078182 -1.3934981,54.9078175</coordinates<>/LineString>	2015-04-24 07:04:56	24/4/2015 7:29	17.6	2.82	0.58
54.9078	-1.3935	<LineString><coordinates>-1.3934981,54.9078175 -1.3934966,54.9078172</coordinates<>/LineString>	2015-04-24 07:05:01	24/4/2015 7:30	43.3	5.26	1.11
54.9078	-1.3935	<LineString><coordinates>-1.3934966,54.9078172 -1.3934951,54.9078175</coordinates<>/LineString>	2015-04-24 07:05:06	24/4/2015 7:30	43.3	5.26	1.11
54.9078	-1.3935	<LineString><coordinates>-1.3934951,54.9078175 -1.3934938,54.9078178</coordinates<>/LineString>	2015-04-24 07:05:11	24/4/2015 7:30	43.3	5.26	1.11
54.9078	-1.39349	<LineString><coordinates>-1.3934938,54.9078178 -1.3934924,54.9078183</coordinates<>/LineString>	2015-04-24 07:05:16	24/4/2015 7:30	43.3	5.26	1.11
54.9078	-1.39349	<LineString><coordinates>-1.3934924,54.9078183 -1.3934912,54.9078192</coordinates<>/LineString>	2015-04-24 07:05:21	24/4/2015 7:30	43.3	5.26	1.11
54.9078	-1.39349	<LineString><coordinates>-1.3934912,54.9078192 -1.3934901,54.9078197</coordinates<>/LineString>	2015-04-24 07:05:26	24/4/2015 7:30	43.3	5.26	1.11
54.9078	-1.39349	<LineString><coordinates>-1.3934901,54.9078197 -1.3934876,54.9078197</coordinates<>/LineString>	2015-04-24 07:05:31	24/4/2015 7:30	43.3	5.26	1.11
54.9078	-1.39349	<LineString><coordinates>-1.3934876,54.9078197 -1.393488,54.9078147</coordinates<>/LineString>	2015-04-24 07:05:36	24/4/2015 7:30	43.3	5.26	1.11
54.9078	-1.39349	<LineString><coordinates>-1.393488,54.9078147 -1.3934886,54.9078125</coordinates<>/LineString>	2015-04-24 07:05:41	24/4/2015 7:30	43.3	5.26	1.11
54.9078	-1.39349	<LineString><coordinates>-1.3934886,54.9078125 -1.39349,54.9078216</coordinates<>/LineString>	2015-04-24 07:05:46	24/4/2015 7:30	43.3	5.26	1.11
54.9078	-1.39349	<LineString><coordinates>-1.39349,54.9078216 -1.3934955,54.9078285</coordinates<>/LineString>	2015-04-24 07:05:51	24/4/2015 7:30	43.3	5.26	1.11
54.9078	-1.3935	<LineString><coordinates>-1.3934955,54.9078285 -1.3934678,54.9078269</coordinates<>/LineString>	2015-04-24 07:05:56	24/4/2015 7:30	43.3	5.26	1.11
54.9078	-1.39347	<LineString><coordinates>-1.3934678,54.9078269 -1.3934385,54.9078304</coordinates<>/LineString>	2015-04-24 07:06:01	24/4/2015 7:31	19.3	3.81	0.8
54.9078	-1.39344	<LineString><coordinates>-1.3934385,54.9078304 -1.3934304,54.9078306</coordinates<>/LineString>	2015-04-24 07:06:06	24/4/2015 7:31	19.3	3.81	0.8
54.9078	-1.39343	<LineString><coordinates>-1.3934304,54.9078306 -1.3934266,54.9078335</coordinates<>/LineString>	2015-04-24 07:06:11	24/4/2015 7:31	19.3	3.81	0.8
54.9078	-1.39343	<LineString><coordinates>-1.3934266,54.9078335 -1.3934274,54.9078363</coordinates<>/LineString>	2015-04-24 07:06:16	24/4/2015 7:31	19.3	3.81	0.8
54.9078	-1.39343	<LineString><coordinates>-1.3934274,54.9078363 -1.3934305,54.9078338</coordinates<>/LineString>	2015-04-24 07:06:21	24/4/2015 7:31	19.3	3.81	0.8
54.9078	-1.39343	<LineString><coordinates>-1.3934305,54.9078338 -1.3934311,54.9078346</coordinates<>/LineString>	2015-04-24 07:06:26	24/4/2015 7:31	19.3	3.81	0.8
54.9078	-1.39343	<LineString><coordinates>-1.3934311,54.9078346 -1.3934315,54.9078357</coordinates<>/LineString>	2015-04-24 07:06:31	24/4/2015 7:31	19.3	3.81	0.8
54.9078	-1.39343	<LineString><coordinates>-1.3934315,54.9078357 -1.3934322,54.9078358</coordinates<>/LineString>	2015-04-24 07:06:36	24/4/2015 7:31	19.3	3.81	0.8
54.9078	-1.39343	<LineString><coordinates>-1.3934322,54.9078358 -1.3934307,54.9078372</coordinates<>/LineString>	2015-04-24 07:06:41	24/4/2015 7:31	19.3	3.81	0.8
54.9078	-1.39343	<LineString><coordinates>-1.3934307,54.9078372 -1.393431,54.9078377</coordinates<>/LineString>	2015-04-24 07:06:46	24/4/2015 7:31	19.3	3.81	0.8
54.9078	-1.39343	<LineString><coordinates>-1.393431,54.9078377 -1.3934333,54.9078363</coordinates<>/LineString>	2015-04-24 07:06:51	24/4/2015 7:31	19.3	3.81	0.8
54.9078	-1.39343	<LineString><coordinates>-1.3934333,54.9078363 -1.3934323,54.9078387</coordinates<>/LineString>	2015-04-24 07:06:56	24/4/2015 7:31	19.3	3.81	0.8
54.9078	-1.39343	<LineString><coordinates>-1.3934323,54.9078387 -1.3934053,54.9077908</coordinates<>/LineString>	2015-04-24 07:07:01	24/4/2015 7:32	23.4	4.57	1.07
54.9078	-1.39341	<LineString><coordinates>-1.3934053,54.9077908 -1.3933915,54.907727</coordinates<>/LineString>	2015-04-24 07:07:06	24/4/2015 7:32	23.4	4.57	1.07
54.9077	-1.39339	<LineString><coordinates>-1.3933915,54.907727 -1.3934161,54.9076665</coordinates<>/LineString>	2015-04-24 07:07:11	24/4/2015 7:32	23.4	4.57	1.07
54.9077	-1.39342	<LineString><coordinates>-1.3934161,54.9076665 -1.3934308,54.9076062</coordinates<>/LineString>	2015-04-24 07:07:16	24/4/2015 7:32	23.4	4.57	1.07
54.9076	-1.39343	<LineString><coordinates>-1.3934308,54.9076062 -1.3934206,54.9075551</coordinates<>/LineString>	2015-04-24 07:07:21	24/4/2015 7:32	23.4	4.57	1.07
54.9076	-1.39342	<LineString><coordinates>-1.3934206,54.9075551 -1.393384,54.9075116</coordinates<>/LineString>	2015-04-24 07:07:26	24/4/2015 7:32	23.4	4.57	1.07
54.9075	-1.39338	<LineString><coordinates>-1.393384,54.9075116 -1.3933227,54.9074756</coordinates<>/LineString>	2015-04-24 07:07:31	24/4/2015 7:32	23.4	4.57	1.07
54.9075	-1.39332	<LineString><coordinates>-1.3933227,54.9074756 -1.393262,54.907439</coordinates<>/LineString>	2015-04-24 07:07:36	24/4/2015 7:32	23.4	4.57	1.07
54.9074	-1.39326	<LineString><coordinates>-1.393262,54.907439 -1.3931955,54.9073946</coordinates<>/LineString>	2015-04-24 07:07:41	24/4/2015 7:32	23.4	4.57	1.07
54.9074	-1.3932	<LineString><coordinates>-1.3931955,54.9073946 -1.3931209,54.9073512</coordinates<>/LineString>	2015-04-24 07:07:46	24/4/2015 7:32	23.4	4.57	1.07
54.9074	-1.39312	<LineString><coordinates>-1.3931209,54.9073512 -1.3930446,54.9073048</coordinates<>/LineString>	2015-04-24 07:07:51	24/4/2015 7:32	23.4	4.57	1.07
54.9073	-1.39304	<LineString><coordinates>-1.3930446,54.9073048 -1.3929714,54.9072617</coordinates<>/LineString>	2015-04-24 07:07:56	24/4/2015 7:32	23.4	4.57	1.07
54.9073	-1.39297	<LineString><coordinates>-1.3929714,54.9072617 -1.3928895,54.9072169</coordinates<>/LineString>	2015-04-24 07:08:01	24/4/2015 7:33	20.2	5.39	1.35
54.9072	-1.39289	<LineString><coordinates>-1.3928895,54.9072169 -1.3928114,54.907173</coordinates<>/LineString>	2015-04-24 07:08:06	24/4/2015 7:33	20.2	5.39	1.35
54.9072	-1.39281	<LineString><coordinates>-1.3928114,54.907173 -1.3927263,54.9071394</coordinates<>/LineString>	2015-04-24 07:08:11	24/4/2015 7:33	20.2	5.39	1.35
54.9071	-1.39273	<LineString><coordinates>-1.3927263,54.9071394 -1.3926518,54.9071046</coordinates<>/LineString>	2015-04-24 07:08:16	24/4/2015 7:33	20.2	5.39	1.35
54.9071	-1.39265	<LineString><coordinates>-1.3926518,54.9071046 -1.3925397,54.9071046</coordinates<>/LineString>	2015-04-24 07:08:21	24/4/2015 7:33	20.2	5.39	1.35
54.9071	-1.39254	<LineString><coordinates>-1.3925397,54.9071046 -1.392444,54.9070892</coordinates<>/LineString>	2015-04-24 07:08:26	24/4/2015 7:33	20.2	5.39	1.35
54.9071	-1.39244	<LineString><coordinates>-1.392444,54.9070892 -1.3923362,54.9070929</coordinates<>/LineString>	2015-04-24 07:08:31	24/4/2015 7:33	20.2	5.39	1.35
54.9071	-1.39234	<LineString><coordinates>-1.3923362,54.9070929 -1.3922567,54.9070618</coordinates<>/LineString>	2015-04-24 07:08:36	24/4/2015 7:33	20.2	5.39	1.35
54.9071	-1.39226	<LineString><coordinates>-1.3922567,54.9070618 -1.3921701,54.9070299</coordinates<>/LineString>	2015-04-24 07:08:41	24/4/2015 7:33	20.2	5.39	1.35
54.907	-1.39217	<LineString><coordinates>-1.3921701,54.9070299 -1.3920768,54.9070148</coordinates<>/LineString>	2015-04-24 07:08:46	24/4/2015 7:33	20.2	5.39	1.35
54.907	-1.39208	<LineString><coordinates>-1.3920768,54.9070148 -1.3919723,54.9070047</coordinates<>/LineString>	2015-04-24 07:08:51	24/4/2015 7:33	20.2	5.39	1.35
54.907	-1.39197	<LineString><coordinates>-1.3919723,54.9070047 -1.3918684,54.9069966</coordinates<>/LineString>	2015-04-24 07:08:56	24/4/2015 7:33	20.2	5.39	1.35
54.907	-1.39187	<LineString><coordinates>-1.3918684,54.9069966 -1.3917948,54.9069781</coordinates<>/LineString>	2015-04-24 07:09:01	24/4/2015 7:34	15.4	3.57	0.73
54.907	-1.39179	<LineString><coordinates>-1.3917948,54.9069781 -1.3917657,54.9069074</coordinates<>/LineString>	2015-04-24 07:09:06	24/4/2015 7:34	15.4	3.57	0.73
54.9069	-1.39177	<LineString><coordinates>-1.3917657,54.9069074 -1.3917388,54.9068688</coordinates<>/LineString>	2015-04-24 07:09:11	24/4/2015 7:34	15.4	3.57	0.73
54.9069	-1.39174	<LineString><coordinates>-1.3917388,54.9068688 -1.391749,54.906827</coordinates<>/LineString>	2015-04-24 07:09:16	24/4/2015 7:34	15.4	3.57	0.73
54.9068	-1.39175	<LineString><coordinates>-1.391749,54.906827 -1.3917872,54.9067762</coordinates<>/LineString>	2015-04-24 07:09:21	24/4/2015 7:34	15.4	3.57	0.73
54.9068	-1.39179	<LineString><coordinates>-1.3917872,54.9067762 -1.3918335,54.9067458</coordinates<>/LineString>	2015-04-24 07:09:26	24/4/2015 7:34	15.4	3.57	0.73
54.9067	-1.39183	<LineString><coordinates>-1.3918335,54.9067458 -1.3918337,54.9066975</coordinates<>/LineString>	2015-04-24 07:09:31	24/4/2015 7:34	15.4	3.57	0.73
54.9067	-1.39183	<LineString><coordinates>-1.3918337,54.9066975 -1.3917524,54.9066639</coordinates<>/LineString>	2015-04-24 07:09:36	24/4/2015 7:34	15.4	3.57	0.73
54.9067	-1.39175	<LineString><coordinates>-1.3917524,54.9066639 -1.3916791,54.9066175</coordinates<>/LineString>	2015-04-24 07:09:41	24/4/2015 7:34	15.4	3.57	0.73
54.9066	-1.39168	<LineString><coordinates>-1.3916791,54.9066175 -1.3915973,54.9065905</coordinates<>/LineString>	2015-04-24 07:09:46	24/4/2015 7:34	15.4	3.57	0.73
54.9066	-1.3916	<LineString><coordinates>-1.3915973,54.9065905 -1.3915144,54.9065302</coordinates<>/LineString>	2015-04-24 07:09:51	24/4/2015 7:34	15.4	3.57	0.73
54.9065	-1.39151	<LineString><coordinates>-1.3915144,54.9065302 -1.3914221,54.9064932</coordinates<>/LineString>	2015-04-24 07:09:56	24/4/2015 7:34	15.4	3.57	0.73
54.9065	-1.39142	<LineString><coordinates>-1.3914221,54.9064932 -1.3913362,54.906455</coordinates<>/LineString>	2015-04-24 07:10:01	24/4/2015 7:35	12.1	3.08	0.55
54.9065	-1.39134	<LineString><coordinates>-1.3913362,54.906455 -1.39125,54.9064226</coordinates<>/LineString>	2015-04-24 07:10:06	24/4/2015 7:35	12.1	3.08	0.55
54.9064	-1.39125	<LineString><coordinates>-1.39125,54.9064226 -1.3911624,54.9063855</coordinates<>/LineString>	2015-04-24 07:10:11	24/4/2015 7:35	12.1	3.08	0.55
54.9064	-1.39116	<LineString><coordinates>-1.3911624,54.9063855 -1.3910796,54.906356</coordinates<>/LineString>	2015-04-24 07:10:16	24/4/2015 7:35	12.1	3.08	0.55
54.9064	-1.39108	<LineString><coordinates>-1.3910796,54.906356 -1.3909917,54.9063242</coordinates<>/LineString>	2015-04-24 07:10:21	24/4/2015 7:35	12.1	3.08	0.55
54.9063	-1.39099	<LineString><coordinates>-1.3909917,54.9063242 -1.3909052,54.9062933</coordinates<>/LineString>	2015-04-24 07:10:26	24/4/2015 7:35	12.1	3.08	0.55
54.9063	-1.39091	<LineString><coordinates>-1.3909052,54.9062933 -1.3908506,54.9062319</coordinates<>/LineString>	2015-04-24 07:10:31	24/4/2015 7:35	12.1	3.08	0.55
54.9062	-1.39085	<LineString><coordinates>-1.3908506,54.9062319 -1.3908035,54.9061726</coordinates<>/LineString>	2015-04-24 07:10:36	24/4/2015 7:35	12.1	3.08	0.55
54.9062	-1.3908	<LineString><coordinates>-1.3908035,54.9061726 -1.3906984,54.9061392</coordinates<>/LineString>	2015-04-24 07:10:41	24/4/2015 7:35	12.1	3.08	0.55
54.9061	-1.3907	<LineString><coordinates>-1.3906984,54.9061392 -1.3905923,54.9060792</coordinates<>/LineString>	2015-04-24 07:10:46	24/4/2015 7:35	12.1	3.08	0.55
54.9061	-1.39059	<LineString><coordinates>-1.3905923,54.9060792 -1.3905472,54.9060476</coordinates<>/LineString>	2015-04-24 07:10:51	24/4/2015 7:35	12.1	3.08	0.55
54.906	-1.39055	<LineString><coordinates>-1.3905472,54.9060476 -1.3904993,54.9059685</coordinates<>/LineString>	2015-04-24 07:10:56	24/4/2015 7:35	12.1	3.08	0.55
54.906	-1.3905	<LineString><coordinates>-1.3904993,54.9059685 -1.3904555,54.9058794</coordinates<>/LineString>	2015-04-24 07:11:01	24/4/2015 7:36	13.2	2.54	0.46
54.9059	-1.39046	<LineString><coordinates>-1.3904555,54.9058794 -1.3904339,54.9058025</coordinates<>/LineString>	2015-04-24 07:11:06	24/4/2015 7:36	13.2	2.54	0.46
54.9058	-1.39043	<LineString><coordinates>-1.3904339,54.9058025 -1.3904351,54.9057329</coordinates<>/LineString>	2015-04-24 07:11:11	24/4/2015 7:36	13.2	2.54	0.46
54.9057	-1.39044	<LineString><coordinates>-1.3904351,54.9057329 -1.3904502,54.9056593</coordinates<>/LineString>	2015-04-24 07:11:16	24/4/2015 7:36	13.2	2.54	0.46
54.9057	-1.39045	<LineString><coordinates>-1.3904502,54.9056593 -1.3904934,54.9056017</coordinates<>/LineString>	2015-04-24 07:11:21	24/4/2015 7:36	13.2	2.54	0.46
54.9056	-1.39049	<LineString><coordinates>-1.3904934,54.9056017 -1.3904912,54.9055148</coordinates<>/LineString>	2015-04-24 07:11:26	24/4/2015 7:36	13.2	2.54	0.46
54.9055	-1.39049	<LineString><coordinates>-1.3904912,54.9055148 -1.390498,54.9054564</coordinates<>/LineString>	2015-04-24 07:11:31	24/4/2015 7:36	13.2	2.54	0.46
54.9055	-1.3905	<LineString><coordinates>-1.390498,54.9054564 -1.390489,54.9054067</coordinates<>/LineString>	2015-04-24 07:11:36	24/4/2015 7:36	13.2	2.54	0.46
54.9054	-1.39049	<LineString><coordinates>-1.390489,54.9054067 -1.3904816,54.9053839</coordinates<>/LineString>	2015-04-24 07:11:41	24/4/2015 7:36	13.2	2.54	0.46
54.9054	-1.39048	<LineString><coordinates>-1.3904816,54.9053839 -1.3904697,54.9053658</coordinates<>/LineString>	2015-04-24 07:11:46	24/4/2015 7:36	13.2	2.54	0.46
54.9054	-1.39047	<LineString><coordinates>-1.3904697,54.9053658 -1.3904485,54.905326</coordinates<>/LineString>	2015-04-24 07:11:51	24/4/2015 7:36	13.2	2.54	0.46
54.9053	-1.39045	<LineString><coordinates>-1.3904485,54.905326 -1.3904193,54.9052905</coordinates<>/LineString>	2015-04-24 07:11:56	24/4/2015 7:36	13.2	2.54	0.46
54.9053	-1.39042	<LineString><coordinates>-1.3904193,54.9052905 -1.3903822,54.9052434</coordinates<>/LineString>	2015-04-24 07:12:01	24/4/2015 7:37	13	2.61	0.56
54.9052	-1.39038	<LineString><coordinates>-1.3903822,54.9052434 -1.3903553,54.9051883</coordinates<>/LineString>	2015-04-24 07:12:06	24/4/2015 7:37	13	2.61	0.56
54.9052	-1.39036	<LineString><coordinates>-1.3903553,54.9051883 -1.3903255,54.9051246</coordinates<>/LineString>	2015-04-24 07:12:11	24/4/2015 7:37	13	2.61	0.56
54.9051	-1.39033	<LineString><coordinates>-1.3903255,54.9051246 -1.3903063,54.9050816</coordinates<>/LineString>	2015-04-24 07:12:16	24/4/2015 7:37	13	2.61	0.56
54.9051	-1.39031	<LineString><coordinates>-1.3903063,54.9050816 -1.3902642,54.9050225</coordinates<>/LineString>	2015-04-24 07:12:21	24/4/2015 7:37	13	2.61	0.56
54.905	-1.39026	<LineString><coordinates>-1.3902642,54.9050225 -1.3902207,54.9049687</coordinates<>/LineString>	2015-04-24 07:12:26	24/4/2015 7:37	13	2.61	0.56
54.905	-1.39022	<LineString><coordinates>-1.3902207,54.9049687 -1.3901634,54.9049148</coordinates<>/LineString>	2015-04-24 07:12:31	24/4/2015 7:37	13	2.61	0.56
54.9049	-1.39016	<LineString><coordinates>-1.3901634,54.9049148 -1.3901169,54.9048593</coordinates<>/LineString>	2015-04-24 07:12:36	24/4/2015 7:37	13	2.61	0.56
54.9049	-1.39012	<LineString><coordinates>-1.3901169,54.9048593 -1.3900644,54.9047988</coordinates<>/LineString>	2015-04-24 07:12:41	24/4/2015 7:37	13	2.61	0.56
54.9048	-1.39006	<LineString><coordinates>-1.3900644,54.9047988 -1.3900276,54.9047313</coordinates<>/LineString>	2015-04-24 07:12:46	24/4/2015 7:37	13	2.61	0.56
54.9047	-1.39003	<LineString><coordinates>-1.3900276,54.9047313 -1.3900022,54.9046672</coordinates<>/LineString>	2015-04-24 07:12:51	24/4/2015 7:37	13	2.61	0.56
54.9047	-1.39	<LineString><coordinates>-1.3900022,54.9046672 -1.3899912,54.9045996</coordinates<>/LineString>	2015-04-24 07:12:56	24/4/2015 7:37	13	2.61	0.56
54.9046	-1.38999	<LineString><coordinates>-1.3899912,54.9045996 -1.3900019,54.9045349</coordinates<>/LineString>	2015-04-24 07:13:01	24/4/2015 7:38	11.9	2.74	0.52
54.9045	-1.39	<LineString><coordinates>-1.3900019,54.9045349 -1.3900294,54.9044728</coordinates<>/LineString>	2015-04-24 07:13:06	24/4/2015 7:38	11.9	2.74	0.52
54.9045	-1.39003	<LineString><coordinates>-1.3900294,54.9044728 -1.3900684,54.9044109</coordinates<>/LineString>	2015-04-24 07:13:11	24/4/2015 7:38	11.9	2.74	0.52
54.9044	-1.39007	<LineString><coordinates>-1.3900684,54.9044109 -1.3901077,54.9043534</coordinates<>/LineString>	2015-04-24 07:13:16	24/4/2015 7:38	11.9	2.74	0.52
54.9044	-1.39011	<LineString><coordinates>-1.3901077,54.9043534 -1.3901574,54.9042944</coordinates<>/LineString>	2015-04-24 07:13:21	24/4/2015 7:38	11.9	2.74	0.52
54.9043	-1.39016	<LineString><coordinates>-1.3901574,54.9042944 -1.390248,54.9042594</coordinates<>/LineString>	2015-04-24 07:13:26	24/4/2015 7:38	11.9	2.74	0.52
54.9043	-1.39025	<LineString><coordinates>-1.390248,54.9042594 -1.3903428,54.904229</coordinates<>/LineString>	2015-04-24 07:13:31	24/4/2015 7:38	11.9	2.74	0.52
54.9042	-1.39034	<LineString><coordinates>-1.3903428,54.904229 -1.3904382,54.9042045</coordinates<>/LineString>	2015-04-24 07:13:36	24/4/2015 7:38	11.9	2.74	0.52
54.9042	-1.39044	<LineString><coordinates>-1.3904382,54.9042045 -1.3905381,54.904176</coordinates<>/LineString>	2015-04-24 07:13:41	24/4/2015 7:38	11.9	2.74	0.52
54.9042	-1.39054	<LineString><coordinates>-1.3905381,54.904176 -1.3906409,54.9041518</coordinates<>/LineString>	2015-04-24 07:13:46	24/4/2015 7:38	11.9	2.74	0.52
54.9042	-1.39064	<LineString><coordinates>-1.3906409,54.9041518 -1.390743,54.9041264</coordinates<>/LineString>	2015-04-24 07:13:51	24/4/2015 7:38	11.9	2.74	0.52
54.9041	-1.39074	<LineString><coordinates>-1.390743,54.9041264 -1.3908467,54.9041061</coordinates<>/LineString>	2015-04-24 07:13:56	24/4/2015 7:38	11.9	2.74	0.52
54.9041	-1.39085	<LineString><coordinates>-1.3908467,54.9041061 -1.3909323,54.9040891</coordinates<>/LineString>	2015-04-24 07:14:01	24/4/2015 7:39	12.8	3.03	0.58
54.9041	-1.39093	<LineString><coordinates>-1.3909323,54.9040891 -1.3910369,54.904074</coordinates<>/LineString>	2015-04-24 07:14:06	24/4/2015 7:39	12.8	3.03	0.58
54.9041	-1.39104	<LineString><coordinates>-1.3910369,54.904074 -1.3911317,54.9040735</coordinates<>/LineString>	2015-04-24 07:14:11	24/4/2015 7:39	12.8	3.03	0.58
54.9041	-1.39113	<LineString><coordinates>-1.3911317,54.9040735 -1.3912318,54.9040465</coordinates<>/LineString>	2015-04-24 07:14:16	24/4/2015 7:39	12.8	3.03	0.58
54.904	-1.39123	<LineString><coordinates>-1.3912318,54.9040465 -1.3913336,54.9040186</coordinates<>/LineString>	2015-04-24 07:14:21	24/4/2015 7:39	12.8	3.03	0.58
54.904	-1.39133	<LineString><coordinates>-1.3913336,54.9040186 -1.3914227,54.903991</coordinates<>/LineString>	2015-04-24 07:14:26	24/4/2015 7:39	12.8	3.03	0.58
54.904	-1.39142	<LineString><coordinates>-1.3914227,54.903991 -1.3915133,54.9039703</coordinates<>/LineString>	2015-04-24 07:14:31	24/4/2015 7:39	12.8	3.03	0.58
54.904	-1.39151	<LineString><coordinates>-1.3915133,54.9039703 -1.3916118,54.903953</coordinates<>/LineString>	2015-04-24 07:14:36	24/4/2015 7:39	12.8	3.03	0.58
54.904	-1.39161	<LineString><coordinates>-1.3916118,54.903953 -1.3917134,54.9039329</coordinates<>/LineString>	2015-04-24 07:14:41	24/4/2015 7:39	12.8	3.03	0.58
54.9039	-1.39171	<LineString><coordinates>-1.3917134,54.9039329 -1.3918136,54.903917</coordinates<>/LineString>	2015-04-24 07:14:46	24/4/2015 7:39	12.8	3.03	0.58
54.9039	-1.39181	<LineString><coordinates>-1.3918136,54.903917 -1.3919158,54.9038962</coordinates<>/LineString>	2015-04-24 07:14:51	24/4/2015 7:39	12.8	3.03	0.58
54.9039	-1.39192	<LineString><coordinates>-1.3919158,54.9038962 -1.3920159,54.9038777</coordinates<>/LineString>	2015-04-24 07:14:56	24/4/2015 7:39	12.8	3.03	0.58
54.9039	-1.39202	<LineString><coordinates>-1.3920159,54.9038777 -1.3921178,54.9038592</coordinates<>/LineString>	2015-04-24 07:15:01	24/4/2015 7:40	16.6	3.09	0.58
54.9039	-1.39212	<LineString><coordinates>-1.3921178,54.9038592 -1.3922236,54.9038475</coordinates<>/LineString>	2015-04-24 07:15:06	24/4/2015 7:40	16.6	3.09	0.58
54.9038	-1.39222	<LineString><coordinates>-1.3922236,54.9038475 -1.3923315,54.9038272</coordinates<>/LineString>	2015-04-24 07:15:11	24/4/2015 7:40	16.6	3.09	0.58
54.9038	-1.39233	<LineString><coordinates>-1.3923315,54.9038272 -1.3924394,54.9038125</coordinates<>/LineString>	2015-04-24 07:15:16	24/4/2015 7:40	16.6	3.09	0.58
54.9038	-1.39244	<LineString><coordinates>-1.3924394,54.9038125 -1.3925422,54.9038004</coordinates<>/LineString>	2015-04-24 07:15:21	24/4/2015 7:40	16.6	3.09	0.58
54.9038	-1.39254	<LineString><coordinates>-1.3925422,54.9038004 -1.3926526,54.9037813</coordinates<>/LineString>	2015-04-24 07:15:26	24/4/2015 7:40	16.6	3.09	0.58
54.9038	-1.39265	<LineString><coordinates>-1.3926526,54.9037813 -1.3927588,54.9037606</coordinates<>/LineString>	2015-04-24 07:15:31	24/4/2015 7:40	16.6	3.09	0.58
54.9038	-1.39276	<LineString><coordinates>-1.3927588,54.9037606 -1.3928662,54.9037428</coordinates<>/LineString>	2015-04-24 07:15:36	24/4/2015 7:40	16.6	3.09	0.58
54.9037	-1.39287	<LineString><coordinates>-1.3928662,54.9037428 -1.3929766,54.9037329</coordinates<>/LineString>	2015-04-24 07:15:41	24/4/2015 7:40	16.6	3.09	0.58
54.9037	-1.39298	<LineString><coordinates>-1.3929766,54.9037329 -1.3930806,54.9037068</coordinates<>/LineString>	2015-04-24 07:15:46	24/4/2015 7:40	16.6	3.09	0.58
54.9037	-1.39308	<LineString><coordinates>-1.3930806,54.9037068 -1.3931667,54.9036675</coordinates<>/LineString>	2015-04-24 07:15:51	24/4/2015 7:40	16.6	3.09	0.58
54.9037	-1.39317	<LineString><coordinates>-1.3931667,54.9036675 -1.39326,54.9036474</coordinates<>/LineString>	2015-04-24 07:15:56	24/4/2015 7:40	16.6	3.09	0.58
54.9036	-1.39326	<LineString><coordinates>-1.39326,54.9036474 -1.3933596,54.9036196</coordinates<>/LineString>	2015-04-24 07:16:01	24/4/2015 7:41	23.5	3.4	0.65
54.9036	-1.39336	<LineString><coordinates>-1.3933596,54.9036196 -1.3934635,54.9035951</coordinates<>/LineString>	2015-04-24 07:16:06	24/4/2015 7:41	23.5	3.4	0.65
54.9036	-1.39346	<LineString><coordinates>-1.3934635,54.9035951 -1.3935662,54.9035704</coordinates<>/LineString>	2015-04-24 07:16:11	24/4/2015 7:41	23.5	3.4	0.65
54.9036	-1.39357	<LineString><coordinates>-1.3935662,54.9035704 -1.3936641,54.9035444</coordinates<>/LineString>	2015-04-24 07:16:16	24/4/2015 7:41	23.5	3.4	0.65
54.9035	-1.39366	<LineString><coordinates>-1.3936641,54.9035444 -1.3937601,54.9035144</coordinates<>/LineString>	2015-04-24 07:16:21	24/4/2015 7:41	23.5	3.4	0.65
54.9035	-1.39376	<LineString><coordinates>-1.3937601,54.9035144 -1.3938605,54.9034847</coordinates<>/LineString>	2015-04-24 07:16:26	24/4/2015 7:41	23.5	3.4	0.65
54.9035	-1.39386	<LineString><coordinates>-1.3938605,54.9034847 -1.3939581,54.9034649</coordinates<>/LineString>	2015-04-24 07:16:31	24/4/2015 7:41	23.5	3.4	0.65
54.9035	-1.39396	<LineString><coordinates>-1.3939581,54.9034649 -1.3940607,54.9034415</coordinates<>/LineString>	2015-04-24 07:16:36	24/4/2015 7:41	23.5	3.4	0.65
54.9034	-1.39406	<LineString><coordinates>-1.3940607,54.9034415 -1.3941538,54.9034121</coordinates<>/LineString>	2015-04-24 07:16:41	24/4/2015 7:41	23.5	3.4	0.65
54.9034	-1.39415	<LineString><coordinates>-1.3941538,54.9034121 -1.3942492,54.9033909</coordinates<>/LineString>	2015-04-24 07:16:46	24/4/2015 7:41	23.5	3.4	0.65
54.9034	-1.39425	<LineString><coordinates>-1.3942492,54.9033909 -1.3943479,54.9033677</coordinates<>/LineString>	2015-04-24 07:16:51	24/4/2015 7:41	23.5	3.4	0.65
54.9034	-1.39435	<LineString><coordinates>-1.3943479,54.9033677 -1.3944383,54.9033446</coordinates<>/LineString>	2015-04-24 07:16:56	24/4/2015 7:41	23.5	3.4	0.65
54.9033	-1.39444	<LineString><coordinates>-1.3944383,54.9033446 -1.3945339,54.9033281</coordinates<>/LineString>	2015-04-24 07:17:01	24/4/2015 7:42	17.1	2.85	0.59
54.9033	-1.39453	<LineString><coordinates>-1.3945339,54.9033281 -1.3946379,54.9033205</coordinates<>/LineString>	2015-04-24 07:17:06	24/4/2015 7:42	17.1	2.85	0.59
54.9033	-1.39464	<LineString><coordinates>-1.3946379,54.9033205 -1.3947402,54.9033053</coordinates<>/LineString>	2015-04-24 07:17:11	24/4/2015 7:42	17.1	2.85	0.59
54.9033	-1.39474	<LineString><coordinates>-1.3947402,54.9033053 -1.3948363,54.9032839</coordinates<>/LineString>	2015-04-24 07:17:16	24/4/2015 7:42	17.1	2.85	0.59
54.9033	-1.39484	<LineString><coordinates>-1.3948363,54.9032839 -1.3949307,54.9032629</coordinates<>/LineString>	2015-04-24 07:17:21	24/4/2015 7:42	17.1	2.85	0.59
54.9033	-1.39493	<LineString><coordinates>-1.3949307,54.9032629 -1.3950363,54.903239</coordinates<>/LineString>	2015-04-24 07:17:26	24/4/2015 7:42	17.1	2.85	0.59
54.9032	-1.39504	<LineString><coordinates>-1.3950363,54.903239 -1.3951366,54.9032162</coordinates<>/LineString>	2015-04-24 07:17:31	24/4/2015 7:42	17.1	2.85	0.59
54.9032	-1.39514	<LineString><coordinates>-1.3951366,54.9032162 -1.3952346,54.9031988</coordinates<>/LineString>	2015-04-24 07:17:36	24/4/2015 7:42	17.1	2.85	0.59
54.9032	-1.39523	<LineString><coordinates>-1.3952346,54.9031988 -1.3952771,54.9031479</coordinates<>/LineString>	2015-04-24 07:17:41	24/4/2015 7:42	17.1	2.85	0.59
54.9031	-1.39528	<LineString><coordinates>-1.3952771,54.9031479 -1.3952652,54.9030907</coordinates<>/LineString>	2015-04-24 07:17:46	24/4/2015 7:42	17.1	2.85	0.59
54.9031	-1.39527	<LineString><coordinates>-1.3952652,54.9030907 -1.3952222,54.9030399</coordinates<>/LineString>	2015-04-24 07:17:51	24/4/2015 7:42	17.1	2.85	0.59
54.903	-1.39522	<LineString><coordinates>-1.3952222,54.9030399 -1.3951913,54.9029773</coordinates<>/LineString>	2015-04-24 07:17:56	24/4/2015 7:42	17.1	2.85	0.59
54.903	-1.39519	<LineString><coordinates>-1.3951913,54.9029773 -1.3952233,54.9029205</coordinates<>/LineString>	2015-04-24 07:18:01	24/4/2015 7:43	16.1	3.07	0.67
54.9029	-1.39522	<LineString><coordinates>-1.3952233,54.9029205 -1.3952725,54.9028655</coordinates<>/LineString>	2015-04-24 07:18:06	24/4/2015 7:43	16.1	3.07	0.67
54.9029	-1.39527	<LineString><coordinates>-1.3952725,54.9028655 -1.395322,54.9028133</coordinates<>/LineString>	2015-04-24 07:18:11	24/4/2015 7:43	16.1	3.07	0.67
54.9028	-1.39532	<LineString><coordinates>-1.395322,54.9028133 -1.3953657,54.9027536</coordinates<>/LineString>	2015-04-24 07:18:16	24/4/2015 7:43	16.1	3.07	0.67
54.9028	-1.39537	<LineString><coordinates>-1.3953657,54.9027536 -1.3954012,54.9027026</coordinates<>/LineString>	2015-04-24 07:18:21	24/4/2015 7:43	16.1	3.07	0.67
54.9027	-1.3954	<LineString><coordinates>-1.3954012,54.9027026 -1.3954633,54.9026305</coordinates<>/LineString>	2015-04-24 07:18:26	24/4/2015 7:43	16.1	3.07	0.67
54.9026	-1.39546	<LineString><coordinates>-1.3954633,54.9026305 -1.3955321,54.9025569</coordinates<>/LineString>	2015-04-24 07:18:31	24/4/2015 7:43	16.1	3.07	0.67
54.9026	-1.39553	<LineString><coordinates>-1.3955321,54.9025569 -1.3955846,54.902491</coordinates<>/LineString>	2015-04-24 07:18:36	24/4/2015 7:43	16.1	3.07	0.67
54.9025	-1.39558	<LineString><coordinates>-1.3955846,54.902491 -1.3956307,54.9024332</coordinates<>/LineString>	2015-04-24 07:18:41	24/4/2015 7:43	16.1	3.07	0.67
54.9024	-1.39563	<LineString><coordinates>-1.3956307,54.9024332 -1.3956648,54.9023759</coordinates<>/LineString>	2015-04-24 07:18:46	24/4/2015 7:43	16.1	3.07	0.67
54.9024	-1.39566	<LineString><coordinates>-1.3956648,54.9023759 -1.3956988,54.9023247</coordinates<>/LineString>	2015-04-24 07:18:51	24/4/2015 7:43	16.1	3.07	0.67
54.9023	-1.3957	<LineString><coordinates>-1.3956988,54.9023247 -1.3957346,54.9022732</coordinates<>/LineString>	2015-04-24 07:18:56	24/4/2015 7:43	16.1	3.07	0.67
54.9023	-1.39573	<LineString><coordinates>-1.3957346,54.9022732 -1.3957639,54.9022224</coordinates<>/LineString>	2015-04-24 07:19:01	24/4/2015 7:44	18.4	2.9	0.58
54.9022	-1.39576	<LineString><coordinates>-1.3957639,54.9022224 -1.3957941,54.9021634</coordinates<>/LineString>	2015-04-24 07:19:06	24/4/2015 7:44	18.4	2.9	0.58
54.9022	-1.39579	<LineString><coordinates>-1.3957941,54.9021634 -1.3958242,54.9021139</coordinates<>/LineString>	2015-04-24 07:19:11	24/4/2015 7:44	18.4	2.9	0.58
54.9021	-1.39582	<LineString><coordinates>-1.3958242,54.9021139 -1.3958389,54.9020817</coordinates<>/LineString>	2015-04-24 07:19:16	24/4/2015 7:44	18.4	2.9	0.58
54.9021	-1.39584	<LineString><coordinates>-1.3958389,54.9020817 -1.3958573,54.9020484</coordinates<>/LineString>	2015-04-24 07:19:21	24/4/2015 7:44	18.4	2.9	0.58
54.902	-1.39586	<LineString><coordinates>-1.3958573,54.9020484 -1.3958722,54.9019946</coordinates<>/LineString>	2015-04-24 07:19:26	24/4/2015 7:44	18.4	2.9	0.58
54.902	-1.39587	<LineString><coordinates>-1.3958722,54.9019946 -1.3958887,54.9019321</coordinates<>/LineString>	2015-04-24 07:19:31	24/4/2015 7:44	18.4	2.9	0.58
54.9019	-1.39589	<LineString><coordinates>-1.3958887,54.9019321 -1.395839,54.9018833</coordinates<>/LineString>	2015-04-24 07:19:36	24/4/2015 7:44	18.4	2.9	0.58
54.9019	-1.39584	<LineString><coordinates>-1.395839,54.9018833 -1.3957471,54.9018629</coordinates<>/LineString>	2015-04-24 07:19:41	24/4/2015 7:44	18.4	2.9	0.58
54.9019	-1.39575	<LineString><coordinates>-1.3957471,54.9018629 -1.395639,54.9018875</coordinates<>/LineString>	2015-04-24 07:19:46	24/4/2015 7:44	18.4	2.9	0.58
54.9019	-1.39564	<LineString><coordinates>-1.395639,54.9018875 -1.3955373,54.9019281</coordinates<>/LineString>	2015-04-24 07:19:51	24/4/2015 7:44	18.4	2.9	0.58
54.9019	-1.39554	<LineString><coordinates>-1.3955373,54.9019281 -1.3954302,54.9019623</coordinates<>/LineString>	2015-04-24 07:19:56	24/4/2015 7:44	18.4	2.9	0.58
54.902	-1.39543	<LineString><coordinates>-1.3954302,54.9019623 -1.3953282,54.9019914</coordinates<>/LineString>	2015-04-24 07:20:01	24/4/2015 7:45	15.1	2.9	0.48
54.902	-1.39533	<LineString><coordinates>-1.3953282,54.9019914 -1.3952268,54.9020139</coordinates<>/LineString>	2015-04-24 07:20:06	24/4/2015 7:45	15.1	2.9	0.48
54.902	-1.39523	<LineString><coordinates>-1.3952268,54.9020139 -1.3951334,54.9020317</coordinates<>/LineString>	2015-04-24 07:20:11	24/4/2015 7:45	15.1	2.9	0.48
54.902	-1.39513	<LineString><coordinates>-1.3951334,54.9020317 -1.3950431,54.9020489</coordinates<>/LineString>	2015-04-24 07:20:16	24/4/2015 7:45	15.1	2.9	0.48
54.902	-1.39504	<LineString><coordinates>-1.3950431,54.9020489 -1.3949397,54.902068</coordinates<>/LineString>	2015-04-24 07:20:21	24/4/2015 7:45	15.1	2.9	0.48
54.9021	-1.39494	<LineString><coordinates>-1.3949397,54.902068 -1.3948387,54.9020928</coordinates<>/LineString>	2015-04-24 07:20:26	24/4/2015 7:45	15.1	2.9	0.48
54.9021	-1.39484	<LineString><coordinates>-1.3948387,54.9020928 -1.3947343,54.9021165</coordinates<>/LineString>	2015-04-24 07:20:31	24/4/2015 7:45	15.1	2.9	0.48
54.9021	-1.39473	<LineString><coordinates>-1.3947343,54.9021165 -1.3946258,54.9021382</coordinates<>/LineString>	2015-04-24 07:20:36	24/4/2015 7:45	15.1	2.9	0.48
54.9021	-1.39463	<LineString><coordinates>-1.3946258,54.9021382 -1.3945221,54.9021586</coordinates<>/LineString>	2015-04-24 07:20:41	24/4/2015 7:45	15.1	2.9	0.48
54.9022	-1.39452	<LineString><coordinates>-1.3945221,54.9021586 -1.3944192,54.9021827</coordinates<>/LineString>	2015-04-24 07:20:46	24/4/2015 7:45	15.1	2.9	0.48
54.9022	-1.39442	<LineString><coordinates>-1.3944192,54.9021827 -1.3943256,54.9022007</coordinates<>/LineString>	2015-04-24 07:20:51	24/4/2015 7:45	15.1	2.9	0.48
54.9022	-1.39433	<LineString><coordinates>-1.3943256,54.9022007 -1.3942243,54.9022166</coordinates<>/LineString>	2015-04-24 07:20:56	24/4/2015 7:45	15.1	2.9	0.48
54.9022	-1.39422	<LineString><coordinates>-1.3942243,54.9022166 -1.3941264,54.9022397</coordinates<>/LineString>	2015-04-24 07:21:01	24/4/2015 7:46	16.5	2.46	0.53
54.9022	-1.39413	<LineString><coordinates>-1.3941264,54.9022397 -1.394031,54.9022625</coordinates<>/LineString>	2015-04-24 07:21:06	24/4/2015 7:46	16.5	2.46	0.53
54.9023	-1.39403	<LineString><coordinates>-1.394031,54.9022625 -1.3939363,54.9022925</coordinates<>/LineString>	2015-04-24 07:21:11	24/4/2015 7:46	16.5	2.46	0.53
54.9023	-1.39394	<LineString><coordinates>-1.3939363,54.9022925 -1.3938376,54.9023257</coordinates<>/LineString>	2015-04-24 07:21:16	24/4/2015 7:46	16.5	2.46	0.53
54.9023	-1.39384	<LineString><coordinates>-1.3938376,54.9023257 -1.3937362,54.902352</coordinates<>/LineString>	2015-04-24 07:21:21	24/4/2015 7:46	16.5	2.46	0.53
54.9024	-1.39374	<LineString><coordinates>-1.3937362,54.902352 -1.3936391,54.9023692</coordinates<>/LineString>	2015-04-24 07:21:26	24/4/2015 7:46	16.5	2.46	0.53
54.9024	-1.39364	<LineString><coordinates>-1.3936391,54.9023692 -1.3935505,54.9023785</coordinates<>/LineString>	2015-04-24 07:21:31	24/4/2015 7:46	16.5	2.46	0.53
54.9024	-1.39355	<LineString><coordinates>-1.3935505,54.9023785 -1.3934626,54.9023932</coordinates<>/LineString>	2015-04-24 07:21:36	24/4/2015 7:46	16.5	2.46	0.53
54.9024	-1.39346	<LineString><coordinates>-1.3934626,54.9023932 -1.3933644,54.9024074</coordinates<>/LineString>	2015-04-24 07:21:41	24/4/2015 7:46	16.5	2.46	0.53
54.9024	-1.39336	<LineString><coordinates>-1.3933644,54.9024074 -1.3932661,54.9024239</coordinates<>/LineString>	2015-04-24 07:21:46	24/4/2015 7:46	16.5	2.46	0.53
54.9024	-1.39327	<LineString><coordinates>-1.3932661,54.9024239 -1.3932481,54.9024266</coordinates<>/LineString>	2015-04-24 07:21:51	24/4/2015 7:46	16.5	2.46	0.53
54.9024	-1.39325	<LineString><coordinates>-1.3932481,54.9024266 -1.3932413,54.902427</coordinates<>/LineString>	2015-04-24 07:21:56	24/4/2015 7:46	16.5	2.46	0.53
54.9024	-1.39324	<LineString><coordinates>-1.3932413,54.902427 -1.393214,54.9024368</coordinates<>/LineString>	2015-04-24 07:22:01	24/4/2015 7:47	17.3	3.18	0.57
54.9024	-1.39321	<LineString><coordinates>-1.393214,54.9024368 -1.3931289,54.9024508</coordinates<>/LineString>	2015-04-24 07:22:06	24/4/2015 7:47	17.3	3.18	0.57
54.9025	-1.39313	<LineString><coordinates>-1.3931289,54.9024508 -1.3930322,54.9024632</coordinates<>/LineString>	2015-04-24 07:22:11	24/4/2015 7:47	17.3	3.18	0.57
54.9025	-1.39303	<LineString><coordinates>-1.3930322,54.9024632 -1.3929268,54.9024763</coordinates<>/LineString>	2015-04-24 07:22:16	24/4/2015 7:47	17.3	3.18	0.57
54.9025	-1.39293	<LineString><coordinates>-1.3929268,54.9024763 -1.3928221,54.9024906</coordinates<>/LineString>	2015-04-24 07:22:21	24/4/2015 7:47	17.3	3.18	0.57
54.9025	-1.39282	<LineString><coordinates>-1.3928221,54.9024906 -1.392713,54.9025009</coordinates<>/LineString>	2015-04-24 07:22:26	24/4/2015 7:47	17.3	3.18	0.57
54.9025	-1.39271	<LineString><coordinates>-1.392713,54.9025009 -1.3926032,54.9025127</coordinates<>/LineString>	2015-04-24 07:22:31	24/4/2015 7:47	17.3	3.18	0.57
54.9025	-1.3926	<LineString><coordinates>-1.3926032,54.9025127 -1.3924925,54.9025167</coordinates<>/LineString>	2015-04-24 07:22:36	24/4/2015 7:47	17.3	3.18	0.57
54.9025	-1.39249	<LineString><coordinates>-1.3924925,54.9025167 -1.392375,54.9025276</coordinates<>/LineString>	2015-04-24 07:22:41	24/4/2015 7:47	17.3	3.18	0.57
54.9025	-1.39237	<LineString><coordinates>-1.392375,54.9025276 -1.3922552,54.9025337</coordinates<>/LineString>	2015-04-24 07:22:46	24/4/2015 7:47	17.3	3.18	0.57
54.9025	-1.39226	<LineString><coordinates>-1.3922552,54.9025337 -1.3921404,54.902548</coordinates<>/LineString>	2015-04-24 07:22:51	24/4/2015 7:47	17.3	3.18	0.57
54.9025	-1.39214	<LineString><coordinates>-1.3921404,54.902548 -1.3920341,54.9025675</coordinates<>/LineString>	2015-04-24 07:22:56	24/4/2015 7:47	17.3	3.18	0.57
54.9026	-1.39203	<LineString><coordinates>-1.3920341,54.9025675 -1.3919314,54.902593</coordinates<>/LineString>	2015-04-24 07:23:01	24/4/2015 7:48	16.5	3.15	0.66
54.9026	-1.39193	<LineString><coordinates>-1.3919314,54.902593 -1.3918286,54.9025901</coordinates<>/LineString>	2015-04-24 07:23:06	24/4/2015 7:48	16.5	3.15	0.66
54.9026	-1.39183	<LineString><coordinates>-1.3918286,54.9025901 -1.3917356,54.9025695</coordinates<>/LineString>	2015-04-24 07:23:11	24/4/2015 7:48	16.5	3.15	0.66
54.9026	-1.39174	<LineString><coordinates>-1.3917356,54.9025695 -1.3916447,54.902549</coordinates<>/LineString>	2015-04-24 07:23:16	24/4/2015 7:48	16.5	3.15	0.66
54.9025	-1.39164	<LineString><coordinates>-1.3916447,54.902549 -1.391549,54.9025262</coordinates<>/LineString>	2015-04-24 07:23:21	24/4/2015 7:48	16.5	3.15	0.66
54.9025	-1.39155	<LineString><coordinates>-1.391549,54.9025262 -1.3914426,54.9025153</coordinates<>/LineString>	2015-04-24 07:23:26	24/4/2015 7:48	16.5	3.15	0.66
54.9025	-1.39144	<LineString><coordinates>-1.3914426,54.9025153 -1.3913317,54.9025098</coordinates<>/LineString>	2015-04-24 07:23:31	24/4/2015 7:48	16.5	3.15	0.66
54.9025	-1.39133	<LineString><coordinates>-1.3913317,54.9025098 -1.3912213,54.902513</coordinates<>/LineString>	2015-04-24 07:23:36	24/4/2015 7:48	16.5	3.15	0.66
54.9025	-1.39122	<LineString><coordinates>-1.3912213,54.902513 -1.3911088,54.9025275</coordinates<>/LineString>	2015-04-24 07:23:41	24/4/2015 7:48	16.5	3.15	0.66
54.9025	-1.39111	<LineString><coordinates>-1.3911088,54.9025275 -1.3909941,54.9025438</coordinates<>/LineString>	2015-04-24 07:23:46	24/4/2015 7:48	16.5	3.15	0.66
54.9025	-1.39099	<LineString><coordinates>-1.3909941,54.9025438 -1.390883,54.9025625</coordinates<>/LineString>	2015-04-24 07:23:51	24/4/2015 7:48	16.5	3.15	0.66
54.9026	-1.39088	<LineString><coordinates>-1.390883,54.9025625 -1.3907777,54.9025795</coordinates<>/LineString>	2015-04-24 07:23:56	24/4/2015 7:48	16.5	3.15	0.66
54.9026	-1.39078	<LineString><coordinates>-1.3907777,54.9025795 -1.3906725,54.9026017</coordinates<>/LineString>	2015-04-24 07:24:01	24/4/2015 7:49	13.2	2.91	0.61
54.9026	-1.39067	<LineString><coordinates>-1.3906725,54.9026017 -1.3905676,54.9026283</coordinates<>/LineString>	2015-04-24 07:24:06	24/4/2015 7:49	13.2	2.91	0.61
54.9026	-1.39057	<LineString><coordinates>-1.3905676,54.9026283 -1.3904669,54.9026563</coordinates<>/LineString>	2015-04-24 07:24:11	24/4/2015 7:49	13.2	2.91	0.61
54.9027	-1.39047	<LineString><coordinates>-1.3904669,54.9026563 -1.3903711,54.9026844</coordinates<>/LineString>	2015-04-24 07:24:16	24/4/2015 7:49	13.2	2.91	0.61
54.9027	-1.39037	<LineString><coordinates>-1.3903711,54.9026844 -1.3902766,54.9027067</coordinates<>/LineString>	2015-04-24 07:24:21	24/4/2015 7:49	13.2	2.91	0.61
54.9027	-1.39028	<LineString><coordinates>-1.3902766,54.9027067 -1.3902051,54.9026949</coordinates<>/LineString>	2015-04-24 07:24:26	24/4/2015 7:49	13.2	2.91	0.61
54.9027	-1.39021	<LineString><coordinates>-1.3902051,54.9026949 -1.3901499,54.9026501</coordinates<>/LineString>	2015-04-24 07:24:31	24/4/2015 7:49	13.2	2.91	0.61
54.9027	-1.39015	<LineString><coordinates>-1.3901499,54.9026501 -1.3900831,54.9026449</coordinates<>/LineString>	2015-04-24 07:24:36	24/4/2015 7:49	13.2	2.91	0.61
54.9026	-1.39008	<LineString><coordinates>-1.3900831,54.9026449 -1.39002,54.9026538</coordinates<>/LineString>	2015-04-24 07:24:41	24/4/2015 7:49	13.2	2.91	0.61
54.9027	-1.39002	<LineString><coordinates>-1.39002,54.9026538 -1.3899696,54.9026206</coordinates<>/LineString>	2015-04-24 07:24:46	24/4/2015 7:49	13.2	2.91	0.61
54.9026	-1.38997	<LineString><coordinates>-1.3899696,54.9026206 -1.3898995,54.9025894</coordinates<>/LineString>	2015-04-24 07:24:51	24/4/2015 7:49	13.2	2.91	0.61
54.9026	-1.3899	<LineString><coordinates>-1.3898995,54.9025894 -1.3898282,54.9026069</coordinates<>/LineString>	2015-04-24 07:24:56	24/4/2015 7:49	13.2	2.91	0.61
54.9026	-1.38983	<LineString><coordinates>-1.3898282,54.9026069 -1.3897998,54.9026143</coordinates<>/LineString>	2015-04-24 07:25:01	24/4/2015 7:50	14.3	2	0.44
54.9026	-1.3898	<LineString><coordinates>-1.3897998,54.9026143 -1.3897867,54.9026225</coordinates<>/LineString>	2015-04-24 07:25:06	24/4/2015 7:50	14.3	2	0.44
54.9026	-1.38979	<LineString><coordinates>-1.3897867,54.9026225 -1.3897035,54.9026427</coordinates<>/LineString>	2015-04-24 07:25:11	24/4/2015 7:50	14.3	2	0.44
54.9026	-1.3897	<LineString><coordinates>-1.3897035,54.9026427 -1.3896125,54.9026642</coordinates<>/LineString>	2015-04-24 07:25:16	24/4/2015 7:50	14.3	2	0.44
54.9027	-1.38961	<LineString><coordinates>-1.3896125,54.9026642 -1.3895171,54.9026632</coordinates<>/LineString>	2015-04-24 07:25:21	24/4/2015 7:50	14.3	2	0.44
54.9027	-1.38952	<LineString><coordinates>-1.3895171,54.9026632 -1.3894201,54.9026488</coordinates<>/LineString>	2015-04-24 07:25:26	24/4/2015 7:50	14.3	2	0.44
54.9026	-1.38942	<LineString><coordinates>-1.3894201,54.9026488 -1.3893726,54.902642</coordinates<>/LineString>	2015-04-24 07:25:31	24/4/2015 7:50	14.3	2	0.44
54.9026	-1.38937	<LineString><coordinates>-1.3893726,54.902642 -1.3893532,54.9026372</coordinates<>/LineString>	2015-04-24 07:25:36	24/4/2015 7:50	14.3	2	0.44
54.9026	-1.38935	<LineString><coordinates>-1.3893532,54.9026372 -1.3892585,54.9026196</coordinates<>/LineString>	2015-04-24 07:25:41	24/4/2015 7:50	14.3	2	0.44
54.9026	-1.38926	<LineString><coordinates>-1.3892585,54.9026196 -1.3891614,54.9025999</coordinates<>/LineString>	2015-04-24 07:25:46	24/4/2015 7:50	14.3	2	0.44
54.9026	-1.38916	<LineString><coordinates>-1.3891614,54.9025999 -1.3890608,54.902584</coordinates<>/LineString>	2015-04-24 07:25:51	24/4/2015 7:50	14.3	2	0.44
54.9026	-1.38906	<LineString><coordinates>-1.3890608,54.902584 -1.3889629,54.9025774</coordinates<>/LineString>	2015-04-24 07:25:56	24/4/2015 7:50	14.3	2	0.44
54.9026	-1.38896	<LineString><coordinates>-1.3889629,54.9025774 -1.3888507,54.9026091</coordinates<>/LineString>	2015-04-24 07:26:01	24/4/2015 7:51	17.4	3.19	0.64
54.9026	-1.38885	<LineString><coordinates>-1.3888507,54.9026091 -1.3888058,54.9026237</coordinates<>/LineString>	2015-04-24 07:26:06	24/4/2015 7:51	17.4	3.19	0.64
54.9026	-1.38881	<LineString><coordinates>-1.3888058,54.9026237 -1.3888033,54.9026271</coordinates<>/LineString>	2015-04-24 07:26:11	24/4/2015 7:51	17.4	3.19	0.64
54.9026	-1.3888	<LineString><coordinates>-1.3888033,54.9026271 -1.3887382,54.9026364</coordinates<>/LineString>	2015-04-24 07:26:16	24/4/2015 7:51	17.4	3.19	0.64
54.9026	-1.38874	<LineString><coordinates>-1.3887382,54.9026364 -1.3886329,54.9026286</coordinates<>/LineString>	2015-04-24 07:26:21	24/4/2015 7:51	17.4	3.19	0.64
54.9026	-1.38863	<LineString><coordinates>-1.3886329,54.9026286 -1.3885275,54.9026073</coordinates<>/LineString>	2015-04-24 07:26:26	24/4/2015 7:51	17.4	3.19	0.64
54.9026	-1.38853	<LineString><coordinates>-1.3885275,54.9026073 -1.3884234,54.90259</coordinates<>/LineString>	2015-04-24 07:26:31	24/4/2015 7:51	17.4	3.19	0.64
54.9026	-1.38842	<LineString><coordinates>-1.3884234,54.90259 -1.3883222,54.9025726</coordinates<>/LineString>	2015-04-24 07:26:36	24/4/2015 7:51	17.4	3.19	0.64
54.9026	-1.38832	<LineString><coordinates>-1.3883222,54.9025726 -1.3882205,54.9025575</coordinates<>/LineString>	2015-04-24 07:26:41	24/4/2015 7:51	17.4	3.19	0.64
54.9026	-1.38822	<LineString><coordinates>-1.3882205,54.9025575 -1.3881131,54.9025474</coordinates<>/LineString>	2015-04-24 07:26:46	24/4/2015 7:51	17.4	3.19	0.64
54.9025	-1.38811	<LineString><coordinates>-1.3881131,54.9025474 -1.3880065,54.9025344</coordinates<>/LineString>	2015-04-24 07:26:51	24/4/2015 7:51	17.4	3.19	0.64
54.9025	-1.38801	<LineString><coordinates>-1.3880065,54.9025344 -1.3878984,54.9025246</coordinates<>/LineString>	2015-04-24 07:26:56	24/4/2015 7:51	17.4	3.19	0.64
54.9025	-1.3879	<LineString><coordinates>-1.3878984,54.9025246 -1.3877873,54.9025194</coordinates<>/LineString>	2015-04-24 07:27:01	24/4/2015 7:52	22.8	4.31	0.79
54.9025	-1.38779	<LineString><coordinates>-1.3877873,54.9025194 -1.3876732,54.9025141</coordinates<>/LineString>	2015-04-24 07:27:06	24/4/2015 7:52	22.8	4.31	0.79
54.9025	-1.38767	<LineString><coordinates>-1.3876732,54.9025141 -1.3875549,54.9025049</coordinates<>/LineString>	2015-04-24 07:27:11	24/4/2015 7:52	22.8	4.31	0.79
54.9025	-1.38755	<LineString><coordinates>-1.3875549,54.9025049 -1.3874386,54.902498</coordinates<>/LineString>	2015-04-24 07:27:16	24/4/2015 7:52	22.8	4.31	0.79
54.9025	-1.38744	<LineString><coordinates>-1.3874386,54.902498 -1.3873294,54.902488</coordinates<>/LineString>	2015-04-24 07:27:21	24/4/2015 7:52	22.8	4.31	0.79
54.9025	-1.38733	<LineString><coordinates>-1.3873294,54.902488 -1.3872233,54.9024738</coordinates<>/LineString>	2015-04-24 07:27:26	24/4/2015 7:52	22.8	4.31	0.79
54.9025	-1.38722	<LineString><coordinates>-1.3872233,54.9024738 -1.3871164,54.9024586</coordinates<>/LineString>	2015-04-24 07:27:31	24/4/2015 7:52	22.8	4.31	0.79
54.9025	-1.38712	<LineString><coordinates>-1.3871164,54.9024586 -1.3870048,54.9024435</coordinates<>/LineString>	2015-04-24 07:27:36	24/4/2015 7:52	22.8	4.31	0.79
54.9024	-1.387	<LineString><coordinates>-1.3870048,54.9024435 -1.3868986,54.9024255</coordinates<>/LineString>	2015-04-24 07:27:41	24/4/2015 7:52	22.8	4.31	0.79
54.9024	-1.3869	<LineString><coordinates>-1.3868986,54.9024255 -1.3867945,54.9023938</coordinates<>/LineString>	2015-04-24 07:27:46	24/4/2015 7:52	22.8	4.31	0.79
54.9024	-1.38679	<LineString><coordinates>-1.3867945,54.9023938 -1.3866921,54.9023706</coordinates<>/LineString>	2015-04-24 07:27:51	24/4/2015 7:52	22.8	4.31	0.79
54.9024	-1.38669	<LineString><coordinates>-1.3866921,54.9023706 -1.3865856,54.9023392</coordinates<>/LineString>	2015-04-24 07:27:56	24/4/2015 7:52	22.8	4.31	0.79
54.9023	-1.38659	<LineString><coordinates>-1.3865856,54.9023392 -1.386496,54.9023001</coordinates<>/LineString>	2015-04-24 07:28:01	24/4/2015 7:53	47.1	8.4	1.94
54.9023	-1.3865	<LineString><coordinates>-1.386496,54.9023001 -1.3864318,54.9022449</coordinates<>/LineString>	2015-04-24 07:28:06	24/4/2015 7:53	47.1	8.4	1.94
54.9022	-1.38643	<LineString><coordinates>-1.3864318,54.9022449 -1.3863683,54.9021903</coordinates<>/LineString>	2015-04-24 07:28:11	24/4/2015 7:53	47.1	8.4	1.94
54.9022	-1.38637	<LineString><coordinates>-1.3863683,54.9021903 -1.3863087,54.902133</coordinates<>/LineString>	2015-04-24 07:28:16	24/4/2015 7:53	47.1	8.4	1.94
54.9021	-1.38631	<LineString><coordinates>-1.3863087,54.902133 -1.3862554,54.9020782</coordinates<>/LineString>	2015-04-24 07:28:21	24/4/2015 7:53	47.1	8.4	1.94
54.9021	-1.38626	<LineString><coordinates>-1.3862554,54.9020782 -1.3862104,54.9020252</coordinates<>/LineString>	2015-04-24 07:28:26	24/4/2015 7:53	47.1	8.4	1.94
54.902	-1.38621	<LineString><coordinates>-1.3862104,54.9020252 -1.386159,54.9019736</coordinates<>/LineString>	2015-04-24 07:28:31	24/4/2015 7:53	47.1	8.4	1.94
54.902	-1.38616	<LineString><coordinates>-1.386159,54.9019736 -1.3861085,54.9019171</coordinates<>/LineString>	2015-04-24 07:28:36	24/4/2015 7:53	47.1	8.4	1.94
54.9019	-1.38611	<LineString><coordinates>-1.3861085,54.9019171 -1.3860675,54.9018608</coordinates<>/LineString>	2015-04-24 07:28:41	24/4/2015 7:53	47.1	8.4	1.94
54.9019	-1.38607	<LineString><coordinates>-1.3860675,54.9018608 -1.3860262,54.9018039</coordinates<>/LineString>	2015-04-24 07:28:46	24/4/2015 7:53	47.1	8.4	1.94
54.9018	-1.38603	<LineString><coordinates>-1.3860262,54.9018039 -1.3859824,54.9017498</coordinates<>/LineString>	2015-04-24 07:28:51	24/4/2015 7:53	47.1	8.4	1.94
54.9017	-1.38598	<LineString><coordinates>-1.3859824,54.9017498 -1.3859333,54.9016908</coordinates<>/LineString>	2015-04-24 07:28:56	24/4/2015 7:53	47.1	8.4	1.94
54.9017	-1.38593	<LineString><coordinates>-1.3859333,54.9016908 -1.3858929,54.9016328</coordinates<>/LineString>	2015-04-24 07:29:01	24/4/2015 7:54	22.5	5.42	1.15
54.9016	-1.38589	<LineString><coordinates>-1.3858929,54.9016328 -1.3858584,54.9015738</coordinates<>/LineString>	2015-04-24 07:29:06	24/4/2015 7:54	22.5	5.42	1.15
54.9016	-1.38586	<LineString><coordinates>-1.3858584,54.9015738 -1.3858216,54.9015159</coordinates<>/LineString>	2015-04-24 07:29:11	24/4/2015 7:54	22.5	5.42	1.15
54.9015	-1.38582	<LineString><coordinates>-1.3858216,54.9015159 -1.3857779,54.9014581</coordinates<>/LineString>	2015-04-24 07:29:16	24/4/2015 7:54	22.5	5.42	1.15
54.9015	-1.38578	<LineString><coordinates>-1.3857779,54.9014581 -1.3857498,54.901401</coordinates<>/LineString>	2015-04-24 07:29:21	24/4/2015 7:54	22.5	5.42	1.15
54.9014	-1.38575	<LineString><coordinates>-1.3857498,54.901401 -1.385706,54.9013468</coordinates<>/LineString>	2015-04-24 07:29:26	24/4/2015 7:54	22.5	5.42	1.15
54.9013	-1.38571	<LineString><coordinates>-1.385706,54.9013468 -1.3856702,54.9012876</coordinates<>/LineString>	2015-04-24 07:29:31	24/4/2015 7:54	22.5	5.42	1.15
54.9013	-1.38567	<LineString><coordinates>-1.3856702,54.9012876 -1.3856335,54.9012264</coordinates<>/LineString>	2015-04-24 07:29:36	24/4/2015 7:54	22.5	5.42	1.15
54.9012	-1.38563	<LineString><coordinates>-1.3856335,54.9012264 -1.3855927,54.9011773</coordinates<>/LineString>	2015-04-24 07:29:41	24/4/2015 7:54	22.5	5.42	1.15
54.9012	-1.38559	<LineString><coordinates>-1.3855927,54.9011773 -1.3855492,54.901125</coordinates<>/LineString>	2015-04-24 07:29:46	24/4/2015 7:54	22.5	5.42	1.15
54.9011	-1.38555	<LineString><coordinates>-1.3855492,54.901125 -1.3855148,54.9010691</coordinates<>/LineString>	2015-04-24 07:29:51	24/4/2015 7:54	22.5	5.42	1.15
54.9011	-1.38551	<LineString><coordinates>-1.3855148,54.9010691 -1.3854742,54.9010144</coordinates<>/LineString>	2015-04-24 07:29:56	24/4/2015 7:54	22.5	5.42	1.15
54.901	-1.38547	<LineString><coordinates>-1.3854742,54.9010144 -1.3854348,54.900958</coordinates<>/LineString>	2015-04-24 07:30:01	24/4/2015 7:55	20.3	3.61	0.68
54.901	-1.38543	<LineString><coordinates>-1.3854348,54.900958 -1.3853881,54.9008991</coordinates<>/LineString>	2015-04-24 07:30:06	24/4/2015 7:55	20.3	3.61	0.68
54.9009	-1.38539	<LineString><coordinates>-1.3853881,54.9008991 -1.3853411,54.9008425</coordinates<>/LineString>	2015-04-24 07:30:11	24/4/2015 7:55	20.3	3.61	0.68
54.9008	-1.38534	<LineString><coordinates>-1.3853411,54.9008425 -1.3853008,54.9007828</coordinates<>/LineString>	2015-04-24 07:30:16	24/4/2015 7:55	20.3	3.61	0.68
54.9008	-1.3853	<LineString><coordinates>-1.3853008,54.9007828 -1.3852595,54.900726</coordinates<>/LineString>	2015-04-24 07:30:21	24/4/2015 7:55	20.3	3.61	0.68
54.9007	-1.38526	<LineString><coordinates>-1.3852595,54.900726 -1.3852188,54.9006644</coordinates<>/LineString>	2015-04-24 07:30:26	24/4/2015 7:55	20.3	3.61	0.68
54.9007	-1.38522	<LineString><coordinates>-1.3852188,54.9006644 -1.3851808,54.9006081</coordinates<>/LineString>	2015-04-24 07:30:31	24/4/2015 7:55	20.3	3.61	0.68
54.9006	-1.38518	<LineString><coordinates>-1.3851808,54.9006081 -1.3851467,54.9005566</coordinates<>/LineString>	2015-04-24 07:30:36	24/4/2015 7:55	20.3	3.61	0.68
54.9006	-1.38515	<LineString><coordinates>-1.3851467,54.9005566 -1.3851026,54.9005034</coordinates<>/LineString>	2015-04-24 07:30:41	24/4/2015 7:55	20.3	3.61	0.68
54.9005	-1.3851	<LineString><coordinates>-1.3851026,54.9005034 -1.3850593,54.9004471</coordinates<>/LineString>	2015-04-24 07:30:46	24/4/2015 7:55	20.3	3.61	0.68
54.9004	-1.38506	<LineString><coordinates>-1.3850593,54.9004471 -1.3850203,54.9003884</coordinates<>/LineString>	2015-04-24 07:30:51	24/4/2015 7:55	20.3	3.61	0.68
54.9004	-1.38502	<LineString><coordinates>-1.3850203,54.9003884 -1.3849852,54.9003314</coordinates<>/LineString>	2015-04-24 07:30:56	24/4/2015 7:55	20.3	3.61	0.68
54.9003	-1.38499	<LineString><coordinates>-1.3849852,54.9003314 -1.3849434,54.9002739</coordinates<>/LineString>	2015-04-24 07:31:01	24/4/2015 7:56	21.7	2.75	0.55
54.9003	-1.38494	<LineString><coordinates>-1.3849434,54.9002739 -1.3848873,54.9002235</coordinates<>/LineString>	2015-04-24 07:31:06	24/4/2015 7:56	21.7	2.75	0.55
54.9002	-1.38489	<LineString><coordinates>-1.3848873,54.9002235 -1.3848583,54.9001637</coordinates<>/LineString>	2015-04-24 07:31:11	24/4/2015 7:56	21.7	2.75	0.55
54.9002	-1.38486	<LineString><coordinates>-1.3848583,54.9001637 -1.3849029,54.9001214</coordinates<>/LineString>	2015-04-24 07:31:16	24/4/2015 7:56	21.7	2.75	0.55
54.9001	-1.3849	<LineString><coordinates>-1.3849029,54.9001214 -1.3849677,54.9001115</coordinates<>/LineString>	2015-04-24 07:31:21	24/4/2015 7:56	21.7	2.75	0.55
54.9001	-1.38497	<LineString><coordinates>-1.3849677,54.9001115 -1.3849877,54.9001249</coordinates<>/LineString>	2015-04-24 07:31:26	24/4/2015 7:56	21.7	2.75	0.55
54.9001	-1.38499	<LineString><coordinates>-1.3849877,54.9001249 -1.384995,54.9001315</coordinates<>/LineString>	2015-04-24 07:31:31	24/4/2015 7:56	21.7	2.75	0.55
54.9001	-1.38499	<LineString><coordinates>-1.384995,54.9001315 -1.3849221,54.9000792</coordinates<>/LineString>	2015-04-24 07:31:36	24/4/2015 7:56	21.7	2.75	0.55
54.9001	-1.38492	<LineString><coordinates>-1.3849221,54.9000792 -1.3848256,54.9000648</coordinates<>/LineString>	2015-04-24 07:31:41	24/4/2015 7:56	21.7	2.75	0.55
54.9001	-1.38483	<LineString><coordinates>-1.3848256,54.9000648 -1.3847445,54.9000253</coordinates<>/LineString>	2015-04-24 07:31:46	24/4/2015 7:56	21.7	2.75	0.55
54.9	-1.38474	<LineString><coordinates>-1.3847445,54.9000253 -1.3846982,54.900005</coordinates<>/LineString>	2015-04-24 07:31:51	24/4/2015 7:56	21.7	2.75	0.55
54.9	-1.3847	<LineString><coordinates>-1.3846982,54.900005 -1.3846884,54.9000133</coordinates<>/LineString>	2015-04-24 07:31:56	24/4/2015 7:56	21.7	2.75	0.55
54.9	-1.38469	<LineString><coordinates>-1.3846884,54.9000133 -1.3846783,54.9000044</coordinates<>/LineString>	2015-04-24 07:32:01	24/4/2015 7:57	18.4	2.61	0.49
54.9	-1.38468	<LineString><coordinates>-1.3846783,54.9000044 -1.3846411,54.899968</coordinates<>/LineString>	2015-04-24 07:32:06	24/4/2015 7:57	18.4	2.61	0.49
54.9	-1.38464	<LineString><coordinates>-1.3846411,54.899968 -1.3845731,54.8999211</coordinates<>/LineString>	2015-04-24 07:32:11	24/4/2015 7:57	18.4	2.61	0.49
54.8999	-1.38457	<LineString><coordinates>-1.3845731,54.8999211 -1.3845028,54.8998691</coordinates<>/LineString>	2015-04-24 07:32:16	24/4/2015 7:57	18.4	2.61	0.49
54.8999	-1.3845	<LineString><coordinates>-1.3845028,54.8998691 -1.3844432,54.8998263</coordinates<>/LineString>	2015-04-24 07:32:21	24/4/2015 7:57	18.4	2.61	0.49
54.8998	-1.38444	<LineString><coordinates>-1.3844432,54.8998263 -1.3843696,54.8997746</coordinates<>/LineString>	2015-04-24 07:32:26	24/4/2015 7:57	18.4	2.61	0.49
54.8998	-1.38437	<LineString><coordinates>-1.3843696,54.8997746 -1.3843013,54.8997144</coordinates<>/LineString>	2015-04-24 07:32:31	24/4/2015 7:57	18.4	2.61	0.49
54.8997	-1.3843	<LineString><coordinates>-1.3843013,54.8997144 -1.3842317,54.8996597</coordinates<>/LineString>	2015-04-24 07:32:36	24/4/2015 7:57	18.4	2.61	0.49
54.8997	-1.38423	<LineString><coordinates>-1.3842317,54.8996597 -1.384161,54.8996286</coordinates<>/LineString>	2015-04-24 07:32:41	24/4/2015 7:57	18.4	2.61	0.49
54.8996	-1.38416	<LineString><coordinates>-1.384161,54.8996286 -1.3841088,54.8996114</coordinates<>/LineString>	2015-04-24 07:32:46	24/4/2015 7:57	18.4	2.61	0.49
54.8996	-1.38411	<LineString><coordinates>-1.3841088,54.8996114 -1.3840827,54.8996057</coordinates<>/LineString>	2015-04-24 07:32:51	24/4/2015 7:57	18.4	2.61	0.49
54.8996	-1.38408	<LineString><coordinates>-1.3840827,54.8996057 -1.3840009,54.8996519</coordinates<>/LineString>	2015-04-24 07:32:56	24/4/2015 7:57	18.4	2.61	0.49
54.8997	-1.384	<LineString><coordinates>-1.3840009,54.8996519 -1.3839079,54.8996697</coordinates<>/LineString>	2015-04-24 07:33:01	24/4/2015 7:58	29.8	3.72	0.79
54.8997	-1.38391	<LineString><coordinates>-1.3839079,54.8996697 -1.3837942,54.8996597</coordinates<>/LineString>	2015-04-24 07:33:06	24/4/2015 7:58	29.8	3.72	0.79
54.8997	-1.38379	<LineString><coordinates>-1.3837942,54.8996597 -1.3837001,54.8996754</coordinates<>/LineString>	2015-04-24 07:33:11	24/4/2015 7:58	29.8	3.72	0.79
54.8997	-1.3837	<LineString><coordinates>-1.3837001,54.8996754 -1.3836173,54.8997063</coordinates<>/LineString>	2015-04-24 07:33:16	24/4/2015 7:58	29.8	3.72	0.79
54.8997	-1.38362	<LineString><coordinates>-1.3836173,54.8997063 -1.3835104,54.8997061</coordinates<>/LineString>	2015-04-24 07:33:21	24/4/2015 7:58	29.8	3.72	0.79
54.8997	-1.38351	<LineString><coordinates>-1.3835104,54.8997061 -1.3834099,54.899702</coordinates<>/LineString>	2015-04-24 07:33:26	24/4/2015 7:58	29.8	3.72	0.79
54.8997	-1.38341	<LineString><coordinates>-1.3834099,54.899702 -1.3833213,54.8997045</coordinates<>/LineString>	2015-04-24 07:33:31	24/4/2015 7:58	29.8	3.72	0.79
54.8997	-1.38332	<LineString><coordinates>-1.3833213,54.8997045 -1.3832272,54.8997083</coordinates<>/LineString>	2015-04-24 07:33:36	24/4/2015 7:58	29.8	3.72	0.79
54.8997	-1.38323	<LineString><coordinates>-1.3832272,54.8997083 -1.3831256,54.8997218</coordinates<>/LineString>	2015-04-24 07:33:41	24/4/2015 7:58	29.8	3.72	0.79
54.8997	-1.38313	<LineString><coordinates>-1.3831256,54.8997218 -1.3830176,54.8997363</coordinates<>/LineString>	2015-04-24 07:33:46	24/4/2015 7:58	29.8	3.72	0.79
54.8997	-1.38302	<LineString><coordinates>-1.3830176,54.8997363 -1.3829024,54.8997521</coordinates<>/LineString>	2015-04-24 07:33:51	24/4/2015 7:58	29.8	3.72	0.79
54.8998	-1.3829	<LineString><coordinates>-1.3829024,54.8997521 -1.382789,54.8997669</coordinates<>/LineString>	2015-04-24 07:33:56	24/4/2015 7:58	29.8	3.72	0.79
54.8998	-1.38279	<LineString><coordinates>-1.382789,54.8997669 -1.3826737,54.8997838</coordinates<>/LineString>	2015-04-24 07:34:01	24/4/2015 7:59	29.9	4.11	0.84
54.8998	-1.38267	<LineString><coordinates>-1.3826737,54.8997838 -1.3825623,54.8998007</coordinates<>/LineString>	2015-04-24 07:34:06	24/4/2015 7:59	29.9	4.11	0.84
54.8998	-1.38256	<LineString><coordinates>-1.3825623,54.8998007 -1.3824664,54.8998159</coordinates<>/LineString>	2015-04-24 07:34:11	24/4/2015 7:59	29.9	4.11	0.84
54.8998	-1.38247	<LineString><coordinates>-1.3824664,54.8998159 -1.3823623,54.8998358</coordinates<>/LineString>	2015-04-24 07:34:16	24/4/2015 7:59	29.9	4.11	0.84
54.8998	-1.38236	<LineString><coordinates>-1.3823623,54.8998358 -1.3822658,54.8998498</coordinates<>/LineString>	2015-04-24 07:34:21	24/4/2015 7:59	29.9	4.11	0.84
54.8998	-1.38227	<LineString><coordinates>-1.3822658,54.8998498 -1.3821627,54.899867</coordinates<>/LineString>	2015-04-24 07:34:26	24/4/2015 7:59	29.9	4.11	0.84
54.8999	-1.38216	<LineString><coordinates>-1.3821627,54.899867 -1.3820584,54.8998866</coordinates<>/LineString>	2015-04-24 07:34:31	24/4/2015 7:59	29.9	4.11	0.84
54.8999	-1.38206	<LineString><coordinates>-1.3820584,54.8998866 -1.3819562,54.8999016</coordinates<>/LineString>	2015-04-24 07:34:36	24/4/2015 7:59	29.9	4.11	0.84
54.8999	-1.38196	<LineString><coordinates>-1.3819562,54.8999016 -1.3818528,54.8999236</coordinates<>/LineString>	2015-04-24 07:34:41	24/4/2015 7:59	29.9	4.11	0.84
54.8999	-1.38185	<LineString><coordinates>-1.3818528,54.8999236 -1.3817569,54.8999249</coordinates<>/LineString>	2015-04-24 07:34:46	24/4/2015 7:59	29.9	4.11	0.84
54.8999	-1.38176	<LineString><coordinates>-1.3817569,54.8999249 -1.3816943,54.8999184</coordinates<>/LineString>	2015-04-24 07:34:51	24/4/2015 7:59	29.9	4.11	0.84
54.8999	-1.38169	<LineString><coordinates>-1.3816943,54.8999184 -1.3816638,54.8999428</coordinates<>/LineString>	2015-04-24 07:34:56	24/4/2015 7:59	29.9	4.11	0.84
54.8999	-1.38166	<LineString><coordinates>-1.3816638,54.8999428 -1.3816208,54.8999796</coordinates<>/LineString>	2015-04-24 07:35:01	24/4/2015 8:0	17.3	3.87	0.85
54.9	-1.38162	<LineString><coordinates>-1.3816208,54.8999796 -1.3815412,54.9000068</coordinates<>/LineString>	2015-04-24 07:35:06	24/4/2015 8:0	17.3	3.87	0.85
54.9	-1.38154	<LineString><coordinates>-1.3815412,54.9000068 -1.3814329,54.9000019</coordinates<>/LineString>	2015-04-24 07:35:11	24/4/2015 8:0	17.3	3.87	0.85
54.9	-1.38143	<LineString><coordinates>-1.3814329,54.9000019 -1.3813245,54.9000017</coordinates<>/LineString>	2015-04-24 07:35:16	24/4/2015 8:0	17.3	3.87	0.85
54.9	-1.38132	<LineString><coordinates>-1.3813245,54.9000017 -1.381233,54.9000136</coordinates<>/LineString>	2015-04-24 07:35:21	24/4/2015 8:0	17.3	3.87	0.85
54.9	-1.38123	<LineString><coordinates>-1.381233,54.9000136 -1.3811439,54.9000263</coordinates<>/LineString>	2015-04-24 07:35:26	24/4/2015 8:0	17.3	3.87	0.85
54.9	-1.38114	<LineString><coordinates>-1.3811439,54.9000263 -1.3810609,54.9000383</coordinates<>/LineString>	2015-04-24 07:35:31	24/4/2015 8:0	17.3	3.87	0.85
54.9	-1.38106	<LineString><coordinates>-1.3810609,54.9000383 -1.380993,54.9000551</coordinates<>/LineString>	2015-04-24 07:35:36	24/4/2015 8:0	17.3	3.87	0.85
54.9001	-1.38099	<LineString><coordinates>-1.380993,54.9000551 -1.3808944,54.9000643</coordinates<>/LineString>	2015-04-24 07:35:41	24/4/2015 8:0	17.3	3.87	0.85
54.9001	-1.38089	<LineString><coordinates>-1.3808944,54.9000643 -1.3807987,54.9000787</coordinates<>/LineString>	2015-04-24 07:35:46	24/4/2015 8:0	17.3	3.87	0.85
54.9001	-1.3808	<LineString><coordinates>-1.3807987,54.9000787 -1.3806982,54.9000941</coordinates<>/LineString>	2015-04-24 07:35:51	24/4/2015 8:0	17.3	3.87	0.85
54.9001	-1.3807	<LineString><coordinates>-1.3806982,54.9000941 -1.3805824,54.900115</coordinates<>/LineString>	2015-04-24 07:35:56	24/4/2015 8:0	17.3	3.87	0.85
54.9001	-1.38058	<LineString><coordinates>-1.3805824,54.900115 -1.3804675,54.9001396</coordinates<>/LineString>	2015-04-24 07:36:01	24/4/2015 8:1	18.1	2.77	0.47
54.9001	-1.38047	<LineString><coordinates>-1.3804675,54.9001396 -1.3803504,54.9001627</coordinates<>/LineString>	2015-04-24 07:36:06	24/4/2015 8:1	18.1	2.77	0.47
54.9002	-1.38035	<LineString><coordinates>-1.3803504,54.9001627 -1.3802371,54.900178</coordinates<>/LineString>	2015-04-24 07:36:11	24/4/2015 8:1	18.1	2.77	0.47
54.9002	-1.38024	<LineString><coordinates>-1.3802371,54.900178 -1.3801226,54.9001892</coordinates<>/LineString>	2015-04-24 07:36:16	24/4/2015 8:1	18.1	2.77	0.47
54.9002	-1.38012	<LineString><coordinates>-1.3801226,54.9001892 -1.3800115,54.9002088</coordinates<>/LineString>	2015-04-24 07:36:21	24/4/2015 8:1	18.1	2.77	0.47
54.9002	-1.38001	<LineString><coordinates>-1.3800115,54.9002088 -1.3799022,54.9002259</coordinates<>/LineString>	2015-04-24 07:36:26	24/4/2015 8:1	18.1	2.77	0.47
54.9002	-1.3799	<LineString><coordinates>-1.3799022,54.9002259 -1.3797954,54.9002381</coordinates<>/LineString>	2015-04-24 07:36:31	24/4/2015 8:1	18.1	2.77	0.47
54.9002	-1.3798	<LineString><coordinates>-1.3797954,54.9002381 -1.3796964,54.9002586</coordinates<>/LineString>	2015-04-24 07:36:36	24/4/2015 8:1	18.1	2.77	0.47
54.9003	-1.3797	<LineString><coordinates>-1.3796964,54.9002586 -1.3795995,54.9002766</coordinates<>/LineString>	2015-04-24 07:36:41	24/4/2015 8:1	18.1	2.77	0.47
54.9003	-1.3796	<LineString><coordinates>-1.3795995,54.9002766 -1.3794945,54.900293</coordinates<>/LineString>	2015-04-24 07:36:46	24/4/2015 8:1	18.1	2.77	0.47
54.9003	-1.37949	<LineString><coordinates>-1.3794945,54.900293 -1.379391,54.90031</coordinates<>/LineString>	2015-04-24 07:36:51	24/4/2015 8:1	18.1	2.77	0.47
54.9003	-1.37939	<LineString><coordinates>-1.379391,54.90031 -1.3792934,54.9003263</coordinates<>/LineString>	2015-04-24 07:36:56	24/4/2015 8:1	18.1	2.77	0.47
54.9003	-1.37929	<LineString><coordinates>-1.3792934,54.9003263 -1.3792028,54.9003442</coordinates<>/LineString>	2015-04-24 07:37:01	24/4/2015 8:2	17.5	2.66	0.45
54.9003	-1.3792	<LineString><coordinates>-1.3792028,54.9003442 -1.3791211,54.9003531</coordinates<>/LineString>	2015-04-24 07:37:06	24/4/2015 8:2	17.5	2.66	0.45
54.9004	-1.37912	<LineString><coordinates>-1.3791211,54.9003531 -1.379037,54.9003674</coordinates<>/LineString>	2015-04-24 07:37:11	24/4/2015 8:2	17.5	2.66	0.45
54.9004	-1.37904	<LineString><coordinates>-1.379037,54.9003674 -1.378948401,54.9003846</coordinates<>/LineString>	2015-04-24 07:37:16	24/4/2015 8:2	17.5	2.66	0.45
54.9004	-1.37895	<LineString><coordinates>-1.378948401,54.9003846 -1.3788511,54.9004081</coordinates<>/LineString>	2015-04-24 07:37:21	24/4/2015 8:2	17.5	2.66	0.45
54.9004	-1.37885	<LineString><coordinates>-1.3788511,54.9004081 -1.378735,54.9004344</coordinates<>/LineString>	2015-04-24 07:37:26	24/4/2015 8:2	17.5	2.66	0.45
54.9004	-1.37874	<LineString><coordinates>-1.378735,54.9004344 -1.378625701,54.900464</coordinates<>/LineString>	2015-04-24 07:37:31	24/4/2015 8:2	17.5	2.66	0.45
54.9005	-1.37863	<LineString><coordinates>-1.378625701,54.900464 -1.3785267,54.9004862</coordinates<>/LineString>	2015-04-24 07:37:36	24/4/2015 8:2	17.5	2.66	0.45
54.9005	-1.37853	<LineString><coordinates>-1.3785267,54.9004862 -1.3784144,54.9005077</coordinates<>/LineString>	2015-04-24 07:37:41	24/4/2015 8:2	17.5	2.66	0.45
54.9005	-1.37841	<LineString><coordinates>-1.3784144,54.9005077 -1.378305701,54.9005307</coordinates<>/LineString>	2015-04-24 07:37:46	24/4/2015 8:2	17.5	2.66	0.45
54.9005	-1.37831	<LineString><coordinates>-1.378305701,54.9005307 -1.378212699,54.9005542</coordinates<>/LineString>	2015-04-24 07:37:51	24/4/2015 8:2	17.5	2.66	0.45
54.9006	-1.37821	<LineString><coordinates>-1.378212699,54.9005542 -1.3781722,54.9005909</coordinates<>/LineString>	2015-04-24 07:37:56	24/4/2015 8:2	17.5	2.66	0.45
54.9006	-1.37817	<LineString><coordinates>-1.3781722,54.9005909 -1.378186399,54.9006645</coordinates<>/LineString>	2015-04-24 07:38:01	24/4/2015 8:3	28.3	3.64	0.54
54.9007	-1.37819	<LineString><coordinates>-1.378186399,54.9006645 -1.3781935,54.9007361</coordinates<>/LineString>	2015-04-24 07:38:06	24/4/2015 8:3	28.3	3.64	0.54
54.9007	-1.37819	<LineString><coordinates>-1.3781935,54.9007361 -1.3781591,54.9007946</coordinates<>/LineString>	2015-04-24 07:38:11	24/4/2015 8:3	28.3	3.64	0.54
54.9008	-1.37816	<LineString><coordinates>-1.3781591,54.9007946 -1.3781307,54.9008549</coordinates<>/LineString>	2015-04-24 07:38:16	24/4/2015 8:3	28.3	3.64	0.54
54.9009	-1.37813	<LineString><coordinates>-1.3781307,54.9008549 -1.378114901,54.9009163</coordinates<>/LineString>	2015-04-24 07:38:21	24/4/2015 8:3	28.3	3.64	0.54
54.9009	-1.37811	<LineString><coordinates>-1.378114901,54.9009163 -1.378118001,54.9009793</coordinates<>/LineString>	2015-04-24 07:38:26	24/4/2015 8:3	28.3	3.64	0.54
54.901	-1.37812	<LineString><coordinates>-1.378118001,54.9009793 -1.378127901,54.9010437</coordinates<>/LineString>	2015-04-24 07:38:31	24/4/2015 8:3	28.3	3.64	0.54
54.901	-1.37813	<LineString><coordinates>-1.378127901,54.9010437 -1.3781363,54.9011104</coordinates<>/LineString>	2015-04-24 07:38:36	24/4/2015 8:3	28.3	3.64	0.54
54.9011	-1.37814	<LineString><coordinates>-1.3781363,54.9011104 -1.378141399,54.9011747</coordinates<>/LineString>	2015-04-24 07:38:41	24/4/2015 8:3	28.3	3.64	0.54
54.9012	-1.37814	<LineString><coordinates>-1.378141399,54.9011747 -1.378150301,54.9012395</coordinates<>/LineString>	2015-04-24 07:38:46	24/4/2015 8:3	28.3	3.64	0.54
54.9012	-1.37815	<LineString><coordinates>-1.378150301,54.9012395 -1.3781614,54.9013043</coordinates<>/LineString>	2015-04-24 07:38:51	24/4/2015 8:3	28.3	3.64	0.54
54.9013	-1.37816	<LineString><coordinates>-1.3781614,54.9013043 -1.3781745,54.9013696</coordinates<>/LineString>	2015-04-24 07:38:56	24/4/2015 8:3	28.3	3.64	0.54
54.9014	-1.37817	<LineString><coordinates>-1.3781745,54.9013696 -1.3781808,54.9014324</coordinates<>/LineString>	2015-04-24 07:39:01	24/4/2015 8:4	20.9	4.26	0.83
54.9014	-1.37818	<LineString><coordinates>-1.3781808,54.9014324 -1.378201901,54.9014978</coordinates<>/LineString>	2015-04-24 07:39:06	24/4/2015 8:4	20.9	4.26	0.83
54.9015	-1.3782	<LineString><coordinates>-1.378201901,54.9014978 -1.378228899,54.9015624</coordinates<>/LineString>	2015-04-24 07:39:11	24/4/2015 8:4	20.9	4.26	0.83
54.9016	-1.37823	<LineString><coordinates>-1.378228899,54.9015624 -1.3782464,54.9016235</coordinates<>/LineString>	2015-04-24 07:39:16	24/4/2015 8:4	20.9	4.26	0.83
54.9016	-1.37825	<LineString><coordinates>-1.3782464,54.9016235 -1.3782626,54.9016809</coordinates<>/LineString>	2015-04-24 07:39:21	24/4/2015 8:4	20.9	4.26	0.83
54.9017	-1.37826	<LineString><coordinates>-1.3782626,54.9016809 -1.3782852,54.9017407</coordinates<>/LineString>	2015-04-24 07:39:26	24/4/2015 8:4	20.9	4.26	0.83
54.9017	-1.37829	<LineString><coordinates>-1.3782852,54.9017407 -1.3782969,54.9017936</coordinates<>/LineString>	2015-04-24 07:39:31	24/4/2015 8:4	20.9	4.26	0.83
54.9018	-1.3783	<LineString><coordinates>-1.3782969,54.9017936 -1.3783035,54.9018485</coordinates<>/LineString>	2015-04-24 07:39:36	24/4/2015 8:4	20.9	4.26	0.83
54.9018	-1.3783	<LineString><coordinates>-1.3783035,54.9018485 -1.3783139,54.9019096</coordinates<>/LineString>	2015-04-24 07:39:41	24/4/2015 8:4	20.9	4.26	0.83
54.9019	-1.37831	<LineString><coordinates>-1.3783139,54.9019096 -1.378332199,54.9019738</coordinates<>/LineString>	2015-04-24 07:39:46	24/4/2015 8:4	20.9	4.26	0.83
54.902	-1.37833	<LineString><coordinates>-1.378332199,54.9019738 -1.3783488,54.9020348</coordinates<>/LineString>	2015-04-24 07:39:51	24/4/2015 8:4	20.9	4.26	0.83
54.902	-1.37835	<LineString><coordinates>-1.3783488,54.9020348 -1.378363801,54.9020999</coordinates<>/LineString>	2015-04-24 07:39:56	24/4/2015 8:4	20.9	4.26	0.83
54.9021	-1.37836	<LineString><coordinates>-1.378363801,54.9020999 -1.3783853,54.9021636</coordinates<>/LineString>	2015-04-24 07:40:01	24/4/2015 8:5	18.7	3.21	0.55
54.9022	-1.37839	<LineString><coordinates>-1.3783853,54.9021636 -1.3783953,54.9022224</coordinates<>/LineString>	2015-04-24 07:40:06	24/4/2015 8:5	18.7	3.21	0.55
54.9022	-1.3784	<LineString><coordinates>-1.3783953,54.9022224 -1.378407,54.902283</coordinates<>/LineString>	2015-04-24 07:40:11	24/4/2015 8:5	18.7	3.21	0.55
54.9023	-1.37841	<LineString><coordinates>-1.378407,54.902283 -1.3784076,54.9023369</coordinates<>/LineString>	2015-04-24 07:40:16	24/4/2015 8:5	18.7	3.21	0.55
54.9023	-1.37841	<LineString><coordinates>-1.3784076,54.9023369 -1.3784214,54.9023999</coordinates<>/LineString>	2015-04-24 07:40:21	24/4/2015 8:5	18.7	3.21	0.55
54.9024	-1.37842	<LineString><coordinates>-1.3784214,54.9023999 -1.378438301,54.9024619</coordinates<>/LineString>	2015-04-24 07:40:26	24/4/2015 8:5	18.7	3.21	0.55
54.9025	-1.37844	<LineString><coordinates>-1.378438301,54.9024619 -1.3784556,54.9025192</coordinates<>/LineString>	2015-04-24 07:40:31	24/4/2015 8:5	18.7	3.21	0.55
54.9025	-1.37846	<LineString><coordinates>-1.3784556,54.9025192 -1.378467401,54.9025743</coordinates<>/LineString>	2015-04-24 07:40:36	24/4/2015 8:5	18.7	3.21	0.55
54.9026	-1.37847	<LineString><coordinates>-1.378467401,54.9025743 -1.378483899,54.9026326</coordinates<>/LineString>	2015-04-24 07:40:41	24/4/2015 8:5	18.7	3.21	0.55
54.9026	-1.37848	<LineString><coordinates>-1.378483899,54.9026326 -1.3785043,54.9026867</coordinates<>/LineString>	2015-04-24 07:40:46	24/4/2015 8:5	18.7	3.21	0.55
54.9027	-1.3785	<LineString><coordinates>-1.3785043,54.9026867 -1.3785233,54.9027494</coordinates<>/LineString>	2015-04-24 07:40:51	24/4/2015 8:5	18.7	3.21	0.55
54.9027	-1.37852	<LineString><coordinates>-1.3785233,54.9027494 -1.378535799,54.9028139</coordinates<>/LineString>	2015-04-24 07:40:56	24/4/2015 8:5	18.7	3.21	0.55
54.9028	-1.37854	<LineString><coordinates>-1.378535799,54.9028139 -1.3785558,54.9028775</coordinates<>/LineString>	2015-04-24 07:41:01	24/4/2015 8:6	17.3	3.97	0.74
54.9029	-1.37856	<LineString><coordinates>-1.3785558,54.9028775 -1.3785732,54.902927</coordinates<>/LineString>	2015-04-24 07:41:06	24/4/2015 8:6	17.3	3.97	0.74
54.9029	-1.37857	<LineString><coordinates>-1.3785732,54.902927 -1.378584199,54.902971</coordinates<>/LineString>	2015-04-24 07:41:11	24/4/2015 8:6	17.3	3.97	0.74
54.903	-1.37858	<LineString><coordinates>-1.378584199,54.902971 -1.3785821,54.9030223</coordinates<>/LineString>	2015-04-24 07:41:16	24/4/2015 8:6	17.3	3.97	0.74
54.903	-1.37858	<LineString><coordinates>-1.3785821,54.9030223 -1.3785948,54.9030767</coordinates<>/LineString>	2015-04-24 07:41:21	24/4/2015 8:6	17.3	3.97	0.74
54.9031	-1.37859	<LineString><coordinates>-1.3785948,54.9030767 -1.3786089,54.9031405</coordinates<>/LineString>	2015-04-24 07:41:26	24/4/2015 8:6	17.3	3.97	0.74
54.9031	-1.37861	<LineString><coordinates>-1.3786089,54.9031405 -1.3786242,54.9032079</coordinates<>/LineString>	2015-04-24 07:41:31	24/4/2015 8:6	17.3	3.97	0.74
54.9032	-1.37862	<LineString><coordinates>-1.3786242,54.9032079 -1.37864,54.903281</coordinates<>/LineString>	2015-04-24 07:41:36	24/4/2015 8:6	17.3	3.97	0.74
54.9033	-1.37864	<LineString><coordinates>-1.37864,54.903281 -1.378668099,54.9033485</coordinates<>/LineString>	2015-04-24 07:41:41	24/4/2015 8:6	17.3	3.97	0.74
54.9033	-1.37867	<LineString><coordinates>-1.378668099,54.9033485 -1.378680301,54.903409</coordinates<>/LineString>	2015-04-24 07:41:46	24/4/2015 8:6	17.3	3.97	0.74
54.9034	-1.37868	<LineString><coordinates>-1.378680301,54.903409 -1.3786922,54.9034729</coordinates<>/LineString>	2015-04-24 07:41:51	24/4/2015 8:6	17.3	3.97	0.74
54.9035	-1.37869	<LineString><coordinates>-1.3786922,54.9034729 -1.3787091,54.9035379</coordinates<>/LineString>	2015-04-24 07:41:56	24/4/2015 8:6	17.3	3.97	0.74
54.9035	-1.37871	<LineString><coordinates>-1.3787091,54.9035379 -1.3787306,54.9036007</coordinates<>/LineString>	2015-04-24 07:42:01	24/4/2015 8:7	13.7	2.45	0.4
54.9036	-1.37873	<LineString><coordinates>-1.3787306,54.9036007 -1.3787527,54.9036598</coordinates<>/LineString>	2015-04-24 07:42:06	24/4/2015 8:7	13.7	2.45	0.4
54.9037	-1.37875	<LineString><coordinates>-1.3787527,54.9036598 -1.3787761,54.9037167</coordinates<>/LineString>	2015-04-24 07:42:11	24/4/2015 8:7	13.7	2.45	0.4
54.9037	-1.37878	<LineString><coordinates>-1.3787761,54.9037167 -1.3788026,54.9037824</coordinates<>/LineString>	2015-04-24 07:42:16	24/4/2015 8:7	13.7	2.45	0.4
54.9038	-1.3788	<LineString><coordinates>-1.3788026,54.9037824 -1.3788381,54.9038477</coordinates<>/LineString>	2015-04-24 07:42:21	24/4/2015 8:7	13.7	2.45	0.4
54.9038	-1.37884	<LineString><coordinates>-1.3788381,54.9038477 -1.3788669,54.903913</coordinates<>/LineString>	2015-04-24 07:42:26	24/4/2015 8:7	13.7	2.45	0.4
54.9039	-1.37887	<LineString><coordinates>-1.3788669,54.903913 -1.378895,54.9039789</coordinates<>/LineString>	2015-04-24 07:42:31	24/4/2015 8:7	13.7	2.45	0.4
54.904	-1.37889	<LineString><coordinates>-1.378895,54.9039789 -1.3789122,54.9040411</coordinates<>/LineString>	2015-04-24 07:42:36	24/4/2015 8:7	13.7	2.45	0.4
54.904	-1.37891	<LineString><coordinates>-1.3789122,54.9040411 -1.378929301,54.904104</coordinates<>/LineString>	2015-04-24 07:42:41	24/4/2015 8:7	13.7	2.45	0.4
54.9041	-1.37893	<LineString><coordinates>-1.378929301,54.904104 -1.3789434,54.9041665</coordinates<>/LineString>	2015-04-24 07:42:46	24/4/2015 8:7	13.7	2.45	0.4
54.9042	-1.37894	<LineString><coordinates>-1.3789434,54.9041665 -1.378913499,54.9042191</coordinates<>/LineString>	2015-04-24 07:42:51	24/4/2015 8:7	13.7	2.45	0.4
54.9042	-1.37891	<LineString><coordinates>-1.378913499,54.9042191 -1.378913499,54.90428</coordinates<>/LineString>	2015-04-24 07:42:56	24/4/2015 8:7	13.7	2.45	0.4
54.9043	-1.37891	<LineString><coordinates>-1.378913499,54.90428 -1.378883801,54.9043198</coordinates<>/LineString>	2015-04-24 07:43:01	24/4/2015 8:8	12.8	2.92	0.48
54.9043	-1.37888	<LineString><coordinates>-1.378883801,54.9043198 -1.378839299,54.9043666</coordinates<>/LineString>	2015-04-24 07:43:06	24/4/2015 8:8	12.8	2.92	0.48
54.9044	-1.37884	<LineString><coordinates>-1.378839299,54.9043666 -1.3788821,54.9044202</coordinates<>/LineString>	2015-04-24 07:43:11	24/4/2015 8:8	12.8	2.92	0.48
54.9044	-1.37888	<LineString><coordinates>-1.3788821,54.9044202 -1.379020101,54.904477</coordinates<>/LineString>	2015-04-24 07:43:16	24/4/2015 8:8	12.8	2.92	0.48
54.9045	-1.37902	<LineString><coordinates>-1.379020101,54.904477 -1.379134,54.9045398</coordinates<>/LineString>	2015-04-24 07:43:21	24/4/2015 8:8	12.8	2.92	0.48
54.9045	-1.37913	<LineString><coordinates>-1.379134,54.9045398 -1.379233499,54.9046111</coordinates<>/LineString>	2015-04-24 07:43:26	24/4/2015 8:8	12.8	2.92	0.48
54.9046	-1.37923	<LineString><coordinates>-1.379233499,54.9046111 -1.3793447,54.904638</coordinates<>/LineString>	2015-04-24 07:43:31	24/4/2015 8:8	12.8	2.92	0.48
54.9046	-1.37934	<LineString><coordinates>-1.3793447,54.904638 -1.379463299,54.9046125</coordinates<>/LineString>	2015-04-24 07:43:36	24/4/2015 8:8	12.8	2.92	0.48
54.9046	-1.37946	<LineString><coordinates>-1.379463299,54.9046125 -1.3795832,54.9045329</coordinates<>/LineString>	2015-04-24 07:43:41	24/4/2015 8:8	12.8	2.92	0.48
54.9045	-1.37958	<LineString><coordinates>-1.3795832,54.9045329 -1.3796806,54.9045096</coordinates<>/LineString>	2015-04-24 07:43:46	24/4/2015 8:8	12.8	2.92	0.48
54.9045	-1.37968	<LineString><coordinates>-1.3796806,54.9045096 -1.3797429,54.9045304</coordinates<>/LineString>	2015-04-24 07:43:51	24/4/2015 8:8	12.8	2.92	0.48
54.9045	-1.37974	<LineString><coordinates>-1.3797429,54.9045304 -1.3797945,54.9045728</coordinates<>/LineString>	2015-04-24 07:43:56	24/4/2015 8:8	12.8	2.92	0.48
54.9046	-1.37979	<LineString><coordinates>-1.3797945,54.9045728 -1.3798307,54.9046245</coordinates<>/LineString>	2015-04-24 07:44:01	24/4/2015 8:9	18.3	3.2	0.49
54.9046	-1.37983	<LineString><coordinates>-1.3798307,54.9046245 -1.3798646,54.9046685</coordinates<>/LineString>	2015-04-24 07:44:06	24/4/2015 8:9	18.3	3.2	0.49
54.9047	-1.37986	<LineString><coordinates>-1.3798646,54.9046685 -1.3798964,54.9047002</coordinates<>/LineString>	2015-04-24 07:44:11	24/4/2015 8:9	18.3	3.2	0.49
54.9047	-1.3799	<LineString><coordinates>-1.3798964,54.9047002 -1.3799071,54.9047443</coordinates<>/LineString>	2015-04-24 07:44:16	24/4/2015 8:9	18.3	3.2	0.49
54.9047	-1.37991	<LineString><coordinates>-1.3799071,54.9047443 -1.3799366,54.9048066</coordinates<>/LineString>	2015-04-24 07:44:21	24/4/2015 8:9	18.3	3.2	0.49
54.9048	-1.37994	<LineString><coordinates>-1.3799366,54.9048066 -1.3799571,54.9048637</coordinates<>/LineString>	2015-04-24 07:44:26	24/4/2015 8:9	18.3	3.2	0.49
54.9049	-1.37996	<LineString><coordinates>-1.3799571,54.9048637 -1.3799815,54.9049226</coordinates<>/LineString>	2015-04-24 07:44:31	24/4/2015 8:9	18.3	3.2	0.49
54.9049	-1.37998	<LineString><coordinates>-1.3799815,54.9049226 -1.3800077,54.9049775</coordinates<>/LineString>	2015-04-24 07:44:36	24/4/2015 8:9	18.3	3.2	0.49
54.905	-1.38001	<LineString><coordinates>-1.3800077,54.9049775 -1.3800451,54.9050288</coordinates<>/LineString>	2015-04-24 07:44:41	24/4/2015 8:9	18.3	3.2	0.49
54.905	-1.38005	<LineString><coordinates>-1.3800451,54.9050288 -1.3800837,54.905083</coordinates<>/LineString>	2015-04-24 07:44:46	24/4/2015 8:9	18.3	3.2	0.49
54.9051	-1.38008	<LineString><coordinates>-1.3800837,54.905083 -1.3801113,54.9051425</coordinates<>/LineString>	2015-04-24 07:44:51	24/4/2015 8:9	18.3	3.2	0.49
54.9051	-1.38011	<LineString><coordinates>-1.3801113,54.9051425 -1.3801287,54.9052033</coordinates<>/LineString>	2015-04-24 07:44:56	24/4/2015 8:9	18.3	3.2	0.49
54.9052	-1.38013	<LineString><coordinates>-1.3801287,54.9052033 -1.3801568,54.9052688</coordinates<>/LineString>	2015-04-24 07:45:01	24/4/2015 8:10	19.9	3.48	0.64
54.9053	-1.38016	<LineString><coordinates>-1.3801568,54.9052688 -1.3801855,54.9053298</coordinates<>/LineString>	2015-04-24 07:45:06	24/4/2015 8:10	19.9	3.48	0.64
54.9053	-1.38019	<LineString><coordinates>-1.3801855,54.9053298 -1.3801961,54.9053951</coordinates<>/LineString>	2015-04-24 07:45:11	24/4/2015 8:10	19.9	3.48	0.64
54.9054	-1.3802	<LineString><coordinates>-1.3801961,54.9053951 -1.3801811,54.9054734</coordinates<>/LineString>	2015-04-24 07:45:16	24/4/2015 8:10	19.9	3.48	0.64
54.9055	-1.38018	<LineString><coordinates>-1.3801811,54.9054734 -1.3801864,54.9055452</coordinates<>/LineString>	2015-04-24 07:45:21	24/4/2015 8:10	19.9	3.48	0.64
54.9055	-1.38019	<LineString><coordinates>-1.3801864,54.9055452 -1.3802207,54.9056034</coordinates<>/LineString>	2015-04-24 07:45:26	24/4/2015 8:10	19.9	3.48	0.64
54.9056	-1.38022	<LineString><coordinates>-1.3802207,54.9056034 -1.3802522,54.9056606</coordinates<>/LineString>	2015-04-24 07:45:31	24/4/2015 8:10	19.9	3.48	0.64
54.9057	-1.38025	<LineString><coordinates>-1.3802522,54.9056606 -1.3802754,54.905723</coordinates<>/LineString>	2015-04-24 07:45:36	24/4/2015 8:10	19.9	3.48	0.64
54.9057	-1.38028	<LineString><coordinates>-1.3802754,54.905723 -1.3802943,54.9057878</coordinates<>/LineString>	2015-04-24 07:45:41	24/4/2015 8:10	19.9	3.48	0.64
54.9058	-1.38029	<LineString><coordinates>-1.3802943,54.9057878 -1.380323,54.9058531</coordinates<>/LineString>	2015-04-24 07:45:46	24/4/2015 8:10	19.9	3.48	0.64
54.9059	-1.38032	<LineString><coordinates>-1.380323,54.9058531 -1.3803517,54.9059168</coordinates<>/LineString>	2015-04-24 07:45:51	24/4/2015 8:10	19.9	3.48	0.64
54.9059	-1.38035	<LineString><coordinates>-1.3803517,54.9059168 -1.38038,54.9059783</coordinates<>/LineString>	2015-04-24 07:45:56	24/4/2015 8:10	19.9	3.48	0.64
54.906	-1.38038	<LineString><coordinates>-1.38038,54.9059783 -1.3804064,54.9060403</coordinates<>/LineString>	2015-04-24 07:46:01	24/4/2015 8:11	23.5	4.42	0.91
54.906	-1.38041	<LineString><coordinates>-1.3804064,54.9060403 -1.3804228,54.9060972</coordinates<>/LineString>	2015-04-24 07:46:06	24/4/2015 8:11	23.5	4.42	0.91
54.9061	-1.38042	<LineString><coordinates>-1.3804228,54.9060972 -1.3804391,54.9061582</coordinates<>/LineString>	2015-04-24 07:46:11	24/4/2015 8:11	23.5	4.42	0.91
54.9062	-1.38044	<LineString><coordinates>-1.3804391,54.9061582 -1.3804683,54.9062205</coordinates<>/LineString>	2015-04-24 07:46:16	24/4/2015 8:11	23.5	4.42	0.91
54.9062	-1.38047	<LineString><coordinates>-1.3804683,54.9062205 -1.3804916,54.906287</coordinates<>/LineString>	2015-04-24 07:46:21	24/4/2015 8:11	23.5	4.42	0.91
54.9063	-1.38049	<LineString><coordinates>-1.3804916,54.906287 -1.3805245,54.9063513</coordinates<>/LineString>	2015-04-24 07:46:26	24/4/2015 8:11	23.5	4.42	0.91
54.9064	-1.38052	<LineString><coordinates>-1.3805245,54.9063513 -1.3805521,54.9064117</coordinates<>/LineString>	2015-04-24 07:46:31	24/4/2015 8:11	23.5	4.42	0.91
54.9064	-1.38055	<LineString><coordinates>-1.3805521,54.9064117 -1.3805089,54.9065027</coordinates<>/LineString>	2015-04-24 07:46:36	24/4/2015 8:11	23.5	4.42	0.91
54.9065	-1.38051	<LineString><coordinates>-1.3805089,54.9065027 -1.380503,54.9065747</coordinates<>/LineString>	2015-04-24 07:46:41	24/4/2015 8:11	23.5	4.42	0.91
54.9066	-1.3805	<LineString><coordinates>-1.380503,54.9065747 -1.3805132,54.9066409</coordinates<>/LineString>	2015-04-24 07:46:46	24/4/2015 8:11	23.5	4.42	0.91
54.9066	-1.38051	<LineString><coordinates>-1.3805132,54.9066409 -1.3805409,54.9066998</coordinates<>/LineString>	2015-04-24 07:46:51	24/4/2015 8:11	23.5	4.42	0.91
54.9067	-1.38054	<LineString><coordinates>-1.3805409,54.9066998 -1.3805998,54.90675</coordinates<>/LineString>	2015-04-24 07:46:56	24/4/2015 8:11	23.5	4.42	0.91
54.9068	-1.3806	<LineString><coordinates>-1.3805998,54.90675 -1.3806374,54.9067984</coordinates<>/LineString>	2015-04-24 07:47:01	24/4/2015 8:12	23.5	3.57	0.74
54.9068	-1.38064	<LineString><coordinates>-1.3806374,54.9067984 -1.3806656,54.9068522</coordinates<>/LineString>	2015-04-24 07:47:06	24/4/2015 8:12	23.5	3.57	0.74
54.9069	-1.38067	<LineString><coordinates>-1.3806656,54.9068522 -1.3807012,54.9069109</coordinates<>/LineString>	2015-04-24 07:47:11	24/4/2015 8:12	23.5	3.57	0.74
54.9069	-1.3807	<LineString><coordinates>-1.3807012,54.9069109 -1.3807287,54.906969</coordinates<>/LineString>	2015-04-24 07:47:16	24/4/2015 8:12	23.5	3.57	0.74
54.907	-1.38073	<LineString><coordinates>-1.3807287,54.906969 -1.3807672,54.9070277</coordinates<>/LineString>	2015-04-24 07:47:21	24/4/2015 8:12	23.5	3.57	0.74
54.907	-1.38077	<LineString><coordinates>-1.3807672,54.9070277 -1.3807708,54.9070874</coordinates<>/LineString>	2015-04-24 07:47:26	24/4/2015 8:12	23.5	3.57	0.74
54.9071	-1.38077	<LineString><coordinates>-1.3807708,54.9070874 -1.3807989,54.9071341</coordinates<>/LineString>	2015-04-24 07:47:31	24/4/2015 8:12	23.5	3.57	0.74
54.9071	-1.3808	<LineString><coordinates>-1.3807989,54.9071341 -1.3808206,54.907187</coordinates<>/LineString>	2015-04-24 07:47:36	24/4/2015 8:12	23.5	3.57	0.74
54.9072	-1.38082	<LineString><coordinates>-1.3808206,54.907187 -1.3808218,54.9072554</coordinates<>/LineString>	2015-04-24 07:47:41	24/4/2015 8:12	23.5	3.57	0.74
54.9073	-1.38082	<LineString><coordinates>-1.3808218,54.9072554 -1.3808362,54.9073205</coordinates<>/LineString>	2015-04-24 07:47:46	24/4/2015 8:12	23.5	3.57	0.74
54.9073	-1.38084	<LineString><coordinates>-1.3808362,54.9073205 -1.3808712,54.9073662</coordinates<>/LineString>	2015-04-24 07:47:51	24/4/2015 8:12	23.5	3.57	0.74
54.9074	-1.38087	<LineString><coordinates>-1.3808712,54.9073662 -1.3808893,54.9074236</coordinates<>/LineString>	2015-04-24 07:47:56	24/4/2015 8:12	23.5	3.57	0.74
54.9074	-1.38089	<LineString><coordinates>-1.3808893,54.9074236 -1.3808477,54.9075116</coordinates<>/LineString>	2015-04-24 07:48:01	24/4/2015 8:13	31	5.24	1.14
54.9075	-1.38085	<LineString><coordinates>-1.3808477,54.9075116 -1.3808566,54.9075919</coordinates<>/LineString>	2015-04-24 07:48:06	24/4/2015 8:13	31	5.24	1.14
54.9076	-1.38086	<LineString><coordinates>-1.3808566,54.9075919 -1.3808798,54.907653</coordinates<>/LineString>	2015-04-24 07:48:11	24/4/2015 8:13	31	5.24	1.14
54.9077	-1.38088	<LineString><coordinates>-1.3808798,54.907653 -1.3808972,54.9077167</coordinates<>/LineString>	2015-04-24 07:48:16	24/4/2015 8:13	31	5.24	1.14
54.9077	-1.3809	<LineString><coordinates>-1.3808972,54.9077167 -1.3809143,54.9077881</coordinates<>/LineString>	2015-04-24 07:48:21	24/4/2015 8:13	31	5.24	1.14
54.9078	-1.38091	<LineString><coordinates>-1.3809143,54.9077881 -1.3809399,54.9078482</coordinates<>/LineString>	2015-04-24 07:48:26	24/4/2015 8:13	31	5.24	1.14
54.9078	-1.38094	<LineString><coordinates>-1.3809399,54.9078482 -1.3809743,54.9079</coordinates<>/LineString>	2015-04-24 07:48:31	24/4/2015 8:13	31	5.24	1.14
54.9079	-1.38097	<LineString><coordinates>-1.3809743,54.9079 -1.3810224,54.9079399</coordinates<>/LineString>	2015-04-24 07:48:36	24/4/2015 8:13	31	5.24	1.14
54.9079	-1.38102	<LineString><coordinates>-1.3810224,54.9079399 -1.3810771,54.907969</coordinates<>/LineString>	2015-04-24 07:48:41	24/4/2015 8:13	31	5.24	1.14
54.908	-1.38108	<LineString><coordinates>-1.3810771,54.907969 -1.3811307,54.9080063</coordinates<>/LineString>	2015-04-24 07:48:46	24/4/2015 8:13	31	5.24	1.14
54.908	-1.38113	<LineString><coordinates>-1.3811307,54.9080063 -1.3811764,54.9080532</coordinates<>/LineString>	2015-04-24 07:48:51	24/4/2015 8:13	31	5.24	1.14
54.9081	-1.38118	<LineString><coordinates>-1.3811764,54.9080532 -1.3812208,54.9081065</coordinates<>/LineString>	2015-04-24 07:48:56	24/4/2015 8:13	31	5.24	1.14
54.9081	-1.38122	<LineString><coordinates>-1.3812208,54.9081065 -1.3812602,54.9081635</coordinates<>/LineString>	2015-04-24 07:49:01	24/4/2015 8:14	69.5	7.21	1.7
54.9082	-1.38126	<LineString><coordinates>-1.3812602,54.9081635 -1.3812759,54.9082294</coordinates<>/LineString>	2015-04-24 07:49:06	24/4/2015 8:14	69.5	7.21	1.7
54.9082	-1.38128	<LineString><coordinates>-1.3812759,54.9082294 -1.381312,54.9082799</coordinates<>/LineString>	2015-04-24 07:49:11	24/4/2015 8:14	69.5	7.21	1.7
54.9083	-1.38131	<LineString><coordinates>-1.381312,54.9082799 -1.381349,54.9083276</coordinates<>/LineString>	2015-04-24 07:49:16	24/4/2015 8:14	69.5	7.21	1.7
54.9083	-1.38135	<LineString><coordinates>-1.381349,54.9083276 -1.3813552,54.9083881</coordinates<>/LineString>	2015-04-24 07:49:21	24/4/2015 8:14	69.5	7.21	1.7
54.9084	-1.38136	<LineString><coordinates>-1.3813552,54.9083881 -1.3812274,54.9085075</coordinates<>/LineString>	2015-04-24 07:49:26	24/4/2015 8:14	69.5	7.21	1.7
54.9085	-1.38123	<LineString><coordinates>-1.3812274,54.9085075 -1.3811679,54.9086165</coordinates<>/LineString>	2015-04-24 07:49:31	24/4/2015 8:14	69.5	7.21	1.7
54.9086	-1.38117	<LineString><coordinates>-1.3811679,54.9086165 -1.3811771,54.90869</coordinates<>/LineString>	2015-04-24 07:49:36	24/4/2015 8:14	69.5	7.21	1.7
54.9087	-1.38118	<LineString><coordinates>-1.3811771,54.90869 -1.38124,54.9086973</coordinates<>/LineString>	2015-04-24 07:49:41	24/4/2015 8:14	69.5	7.21	1.7
54.9087	-1.38124	<LineString><coordinates>-1.38124,54.9086973 -1.3812532,54.9087104</coordinates<>/LineString>	2015-04-24 07:49:46	24/4/2015 8:14	69.5	7.21	1.7
54.9087	-1.38125	<LineString><coordinates>-1.3812532,54.9087104 -1.3812465,54.9087261</coordinates<>/LineString>	2015-04-24 07:49:51	24/4/2015 8:14	69.5	7.21	1.7
54.9087	-1.38125	<LineString><coordinates>-1.3812465,54.9087261 -1.3812474,54.9087429</coordinates<>/LineString>	2015-04-24 07:49:56	24/4/2015 8:14	69.5	7.21	1.7
54.9087	-1.38125	<LineString><coordinates>-1.3812474,54.9087429 -1.3812591,54.9087784</coordinates<>/LineString>	2015-04-24 07:50:01	24/4/2015 8:15	27	4.68	0.97
54.9088	-1.38126	<LineString><coordinates>-1.3812591,54.9087784 -1.3812946,54.9088244</coordinates<>/LineString>	2015-04-24 07:50:06	24/4/2015 8:15	27	4.68	0.97
54.9088	-1.38129	<LineString><coordinates>-1.3812946,54.9088244 -1.381372,54.9088272</coordinates<>/LineString>	2015-04-24 07:50:11	24/4/2015 8:15	27	4.68	0.97
54.9088	-1.38137	<LineString><coordinates>-1.381372,54.9088272 -1.3814687,54.9088227</coordinates<>/LineString>	2015-04-24 07:50:16	24/4/2015 8:15	27	4.68	0.97
54.9088	-1.38147	<LineString><coordinates>-1.3814687,54.9088227 -1.3815734,54.9088175</coordinates<>/LineString>	2015-04-24 07:50:21	24/4/2015 8:15	27	4.68	0.97
54.9088	-1.38157	<LineString><coordinates>-1.3815734,54.9088175 -1.3816907,54.9088114</coordinates<>/LineString>	2015-04-24 07:50:26	24/4/2015 8:15	27	4.68	0.97
54.9088	-1.38169	<LineString><coordinates>-1.3816907,54.9088114 -1.3817923,54.9088076</coordinates<>/LineString>	2015-04-24 07:50:31	24/4/2015 8:15	27	4.68	0.97
54.9088	-1.38179	<LineString><coordinates>-1.3817923,54.9088076 -1.3818894,54.9087972</coordinates<>/LineString>	2015-04-24 07:50:36	24/4/2015 8:15	27	4.68	0.97
54.9088	-1.38189	<LineString><coordinates>-1.3818894,54.9087972 -1.3819921,54.9087979</coordinates<>/LineString>	2015-04-24 07:50:41	24/4/2015 8:15	27	4.68	0.97
54.9088	-1.38199	<LineString><coordinates>-1.3819921,54.9087979 -1.3820841,54.9088346</coordinates<>/LineString>	2015-04-24 07:50:46	24/4/2015 8:15	27	4.68	0.97
54.9088	-1.38208	<LineString><coordinates>-1.3820841,54.9088346 -1.3821543,54.908877</coordinates<>/LineString>	2015-04-24 07:50:51	24/4/2015 8:15	27	4.68	0.97
54.9089	-1.38215	<LineString><coordinates>-1.3821543,54.908877 -1.3821863,54.9089297</coordinates<>/LineString>	2015-04-24 07:50:56	24/4/2015 8:15	27	4.68	0.97
54.9089	-1.38219	<LineString><coordinates>-1.3821863,54.9089297 -1.3821999,54.9089698</coordinates<>/LineString>	2015-04-24 07:51:01	24/4/2015 8:16	32	7.82	2.03
54.909	-1.3822	<LineString><coordinates>-1.3821999,54.9089698 -1.3822783,54.908993</coordinates<>/LineString>	2015-04-24 07:51:06	24/4/2015 8:16	32	7.82	2.03
54.909	-1.38228	<LineString><coordinates>-1.3822783,54.908993 -1.3823792,54.9090006</coordinates<>/LineString>	2015-04-24 07:51:11	24/4/2015 8:16	32	7.82	2.03
54.909	-1.38238	<LineString><coordinates>-1.3823792,54.9090006 -1.3824874,54.9090155</coordinates<>/LineString>	2015-04-24 07:51:16	24/4/2015 8:16	32	7.82	2.03
54.909	-1.38249	<LineString><coordinates>-1.3824874,54.9090155 -1.382547,54.9090599</coordinates<>/LineString>	2015-04-24 07:51:21	24/4/2015 8:16	32	7.82	2.03
54.9091	-1.38255	<LineString><coordinates>-1.382547,54.9090599 -1.3825889,54.9091126</coordinates<>/LineString>	2015-04-24 07:51:26	24/4/2015 8:16	32	7.82	2.03
54.9091	-1.38259	<LineString><coordinates>-1.3825889,54.9091126 -1.3826332,54.9091677</coordinates<>/LineString>	2015-04-24 07:51:31	24/4/2015 8:16	32	7.82	2.03
54.9092	-1.38263	<LineString><coordinates>-1.3826332,54.9091677 -1.3826625,54.9092336</coordinates<>/LineString>	2015-04-24 07:51:36	24/4/2015 8:16	32	7.82	2.03
54.9092	-1.38266	<LineString><coordinates>-1.3826625,54.9092336 -1.3826818,54.9092993</coordinates<>/LineString>	2015-04-24 07:51:41	24/4/2015 8:16	32	7.82	2.03
54.9093	-1.38268	<LineString><coordinates>-1.3826818,54.9092993 -1.3826991,54.9093659</coordinates<>/LineString>	2015-04-24 07:51:46	24/4/2015 8:16	32	7.82	2.03
54.9094	-1.3827	<LineString><coordinates>-1.3826991,54.9093659 -1.3827009,54.9094271</coordinates<>/LineString>	2015-04-24 07:51:51	24/4/2015 8:16	32	7.82	2.03
54.9094	-1.3827	<LineString><coordinates>-1.3827009,54.9094271 -1.3827041,54.909491</coordinates<>/LineString>	2015-04-24 07:51:56	24/4/2015 8:16	32	7.82	2.03
54.9095	-1.3827	<LineString><coordinates>-1.3827041,54.909491 -1.3827026,54.9095501</coordinates<>/LineString>	2015-04-24 07:52:01	24/4/2015 8:17	18.8	3.59	0.68
54.9096	-1.3827	<LineString><coordinates>-1.3827026,54.9095501 -1.3827049,54.9096059</coordinates<>/LineString>	2015-04-24 07:52:06	24/4/2015 8:17	18.8	3.59	0.68
54.9096	-1.3827	<LineString><coordinates>-1.3827049,54.9096059 -1.3827109,54.9096651</coordinates<>/LineString>	2015-04-24 07:52:11	24/4/2015 8:17	18.8	3.59	0.68
54.9097	-1.38271	<LineString><coordinates>-1.3827109,54.9096651 -1.3827202,54.9097251</coordinates<>/LineString>	2015-04-24 07:52:16	24/4/2015 8:17	18.8	3.59	0.68
54.9097	-1.38272	<LineString><coordinates>-1.3827202,54.9097251 -1.3827209,54.909779</coordinates<>/LineString>	2015-04-24 07:52:21	24/4/2015 8:17	18.8	3.59	0.68
54.9098	-1.38272	<LineString><coordinates>-1.3827209,54.909779 -1.3827201,54.9098364</coordinates<>/LineString>	2015-04-24 07:52:26	24/4/2015 8:17	18.8	3.59	0.68
54.9098	-1.38272	<LineString><coordinates>-1.3827201,54.9098364 -1.3827191,54.9098865</coordinates<>/LineString>	2015-04-24 07:52:31	24/4/2015 8:17	18.8	3.59	0.68
54.9099	-1.38272	<LineString><coordinates>-1.3827191,54.9098865 -1.3827349,54.909947</coordinates<>/LineString>	2015-04-24 07:52:36	24/4/2015 8:17	18.8	3.59	0.68
54.9099	-1.38273	<LineString><coordinates>-1.3827349,54.909947 -1.3827637,54.9100201</coordinates<>/LineString>	2015-04-24 07:52:41	24/4/2015 8:17	18.8	3.59	0.68
54.91	-1.38276	<LineString><coordinates>-1.3827637,54.9100201 -1.382778,54.9100869</coordinates<>/LineString>	2015-04-24 07:52:46	24/4/2015 8:17	18.8	3.59	0.68
54.9101	-1.38278	<LineString><coordinates>-1.382778,54.9100869 -1.3827867,54.910153</coordinates<>/LineString>	2015-04-24 07:52:51	24/4/2015 8:17	18.8	3.59	0.68
54.9102	-1.38279	<LineString><coordinates>-1.3827867,54.910153 -1.3828009,54.9102145</coordinates<>/LineString>	2015-04-24 07:52:56	24/4/2015 8:17	18.8	3.59	0.68
54.9102	-1.3828	<LineString><coordinates>-1.3828009,54.9102145 -1.3828052,54.910276</coordinates<>/LineString>	2015-04-24 07:53:01	24/4/2015 8:18	29.4	5.16	1.09
54.9103	-1.38281	<LineString><coordinates>-1.3828052,54.910276 -1.382828,54.9103437</coordinates<>/LineString>	2015-04-24 07:53:06	24/4/2015 8:18	29.4	5.16	1.09
54.9103	-1.38283	<LineString><coordinates>-1.382828,54.9103437 -1.3828598,54.9104066</coordinates<>/LineString>	2015-04-24 07:53:11	24/4/2015 8:18	29.4	5.16	1.09
54.9104	-1.38286	<LineString><coordinates>-1.3828598,54.9104066 -1.3828877,54.910469</coordinates<>/LineString>	2015-04-24 07:53:16	24/4/2015 8:18	29.4	5.16	1.09
54.9105	-1.38289	<LineString><coordinates>-1.3828877,54.910469 -1.3829162,54.9105299</coordinates<>/LineString>	2015-04-24 07:53:21	24/4/2015 8:18	29.4	5.16	1.09
54.9105	-1.38292	<LineString><coordinates>-1.3829162,54.9105299 -1.3829365,54.9105938</coordinates<>/LineString>	2015-04-24 07:53:26	24/4/2015 8:18	29.4	5.16	1.09
54.9106	-1.38294	<LineString><coordinates>-1.3829365,54.9105938 -1.3829566,54.9106561</coordinates<>/LineString>	2015-04-24 07:53:31	24/4/2015 8:18	29.4	5.16	1.09
54.9107	-1.38296	<LineString><coordinates>-1.3829566,54.9106561 -1.3829719,54.9107149</coordinates<>/LineString>	2015-04-24 07:53:36	24/4/2015 8:18	29.4	5.16	1.09
54.9107	-1.38297	<LineString><coordinates>-1.3829719,54.9107149 -1.3829797,54.9107772</coordinates<>/LineString>	2015-04-24 07:53:41	24/4/2015 8:18	29.4	5.16	1.09
54.9108	-1.38298	<LineString><coordinates>-1.3829797,54.9107772 -1.3829951,54.9108386</coordinates<>/LineString>	2015-04-24 07:53:46	24/4/2015 8:18	29.4	5.16	1.09
54.9108	-1.383	<LineString><coordinates>-1.3829951,54.9108386 -1.3830099,54.9108993</coordinates<>/LineString>	2015-04-24 07:53:51	24/4/2015 8:18	29.4	5.16	1.09
54.9109	-1.38301	<LineString><coordinates>-1.3830099,54.9108993 -1.3830221,54.9109597</coordinates<>/LineString>	2015-04-24 07:53:56	24/4/2015 8:18	29.4	5.16	1.09
54.911	-1.38302	<LineString><coordinates>-1.3830221,54.9109597 -1.3830365,54.9110188</coordinates<>/LineString>	2015-04-24 07:54:01	24/4/2015 8:19	42.5	10.78	2.39
54.911	-1.38304	<LineString><coordinates>-1.3830365,54.9110188 -1.3830529,54.9110799</coordinates<>/LineString>	2015-04-24 07:54:06	24/4/2015 8:19	42.5	10.78	2.39
54.9111	-1.38305	<LineString><coordinates>-1.3830529,54.9110799 -1.3830591,54.9111377</coordinates<>/LineString>	2015-04-24 07:54:11	24/4/2015 8:19	42.5	10.78	2.39
54.9111	-1.38306	<LineString><coordinates>-1.3830591,54.9111377 -1.383054,54.9111988</coordinates<>/LineString>	2015-04-24 07:54:16	24/4/2015 8:19	42.5	10.78	2.39
54.9112	-1.38305	<LineString><coordinates>-1.383054,54.9111988 -1.3830453,54.911263</coordinates<>/LineString>	2015-04-24 07:54:21	24/4/2015 8:19	42.5	10.78	2.39
54.9113	-1.38305	<LineString><coordinates>-1.3830453,54.911263 -1.3830239,54.9113246</coordinates<>/LineString>	2015-04-24 07:54:26	24/4/2015 8:19	42.5	10.78	2.39
54.9113	-1.38302	<LineString><coordinates>-1.3830239,54.9113246 -1.3829851,54.9113831</coordinates<>/LineString>	2015-04-24 07:54:31	24/4/2015 8:19	42.5	10.78	2.39
54.9114	-1.38299	<LineString><coordinates>-1.3829851,54.9113831 -1.3829449,54.9114295</coordinates<>/LineString>	2015-04-24 07:54:36	24/4/2015 8:19	42.5	10.78	2.39
54.9114	-1.38294	<LineString><coordinates>-1.3829449,54.9114295 -1.3829188,54.911464</coordinates<>/LineString>	2015-04-24 07:54:41	24/4/2015 8:19	42.5	10.78	2.39
54.9115	-1.38292	<LineString><coordinates>-1.3829188,54.911464 -1.3829146,54.9114742</coordinates<>/LineString>	2015-04-24 07:54:46	24/4/2015 8:19	42.5	10.78	2.39
54.9115	-1.38291	<LineString><coordinates>-1.3829146,54.9114742 -1.3829708,54.9115009</coordinates<>/LineString>	2015-04-24 07:54:51	24/4/2015 8:19	42.5	10.78	2.39
54.9115	-1.38297	<LineString><coordinates>-1.3829708,54.9115009 -1.3830422,54.9115515</coordinates<>/LineString>	2015-04-24 07:54:56	24/4/2015 8:19	42.5	10.78	2.39
54.9116	-1.38304	<LineString><coordinates>-1.3830422,54.9115515 -1.3830548,54.9116133</coordinates<>/LineString>	2015-04-24 07:55:01	24/4/2015 8:20	#N/A	#N/A	#N/A
54.9116	-1.38305	<LineString><coordinates>-1.3830548,54.9116133 -1.3830401,54.9117009</coordinates<>/LineString>	2015-04-24 07:55:06	24/4/2015 8:20	#N/A	#N/A	#N/A
54.9117	-1.38304	<LineString><coordinates>-1.3830401,54.9117009 -1.3830984,54.9117483</coordinates<>/LineString>	2015-04-24 07:55:11	24/4/2015 8:20	#N/A	#N/A	#N/A
54.9117	-1.3831	<LineString><coordinates>-1.3830984,54.9117483 -1.3831419,54.9117925</coordinates<>/LineString>	2015-04-24 07:55:16	24/4/2015 8:20	#N/A	#N/A	#N/A
54.9118	-1.38314	<LineString><coordinates>-1.3831419,54.9117925 -1.3831668,54.9118363</coordinates<>/LineString>	2015-04-24 07:55:21	24/4/2015 8:20	#N/A	#N/A	#N/A
54.9118	-1.38317	<LineString><coordinates>-1.3831668,54.9118363 -1.383181,54.9118947</coordinates<>/LineString>	2015-04-24 07:55:26	24/4/2015 8:20	#N/A	#N/A	#N/A
54.9119	-1.38318	<LineString><coordinates>-1.383181,54.9118947 -1.38319,54.9119462</coordinates<>/LineString>	2015-04-24 07:55:31	24/4/2015 8:20	#N/A	#N/A	#N/A
54.9119	-1.38319	<LineString><coordinates>-1.38319,54.9119462 -1.3832085,54.9119971</coordinates<>/LineString>	2015-04-24 07:55:36	24/4/2015 8:20	#N/A	#N/A	#N/A
54.912	-1.38321	<LineString><coordinates>-1.3832085,54.9119971 -1.3832117,54.9120578</coordinates<>/LineString>	2015-04-24 07:55:41	24/4/2015 8:20	#N/A	#N/A	#N/A
54.9121	-1.38321	<LineString><coordinates>-1.3832117,54.9120578 -1.3831857,54.9121401</coordinates<>/LineString>	2015-04-24 07:55:46	24/4/2015 8:20	#N/A	#N/A	#N/A
54.9121	-1.38319	<LineString><coordinates>-1.3831857,54.9121401 -1.3831469,54.9122208</coordinates<>/LineString>	2015-04-24 07:55:51	24/4/2015 8:20	#N/A	#N/A	#N/A
54.9122	-1.38315	<LineString><coordinates>-1.3831469,54.9122208 -1.3831423,54.9122812</coordinates<>/LineString>	2015-04-24 07:55:56	24/4/2015 8:20	#N/A	#N/A	#N/A
54.9123	-1.38314	<LineString><coordinates>-1.3831423,54.9122812 -1.3831371,54.9123381</coordinates<>/LineString>	2015-04-24 07:56:01	24/4/2015 8:21	#N/A	#N/A	#N/A
54.9123	-1.38314	<LineString><coordinates>-1.3831371,54.9123381 -1.3831181,54.9124027</coordinates<>/LineString>	2015-04-24 07:56:06	24/4/2015 8:21	#N/A	#N/A	#N/A
54.9124	-1.38312	<LineString><coordinates>-1.3831181,54.9124027 -1.3830993,54.9124751</coordinates<>/LineString>	2015-04-24 07:56:11	24/4/2015 8:21	#N/A	#N/A	#N/A
54.9125	-1.3831	<LineString><coordinates>-1.3830993,54.9124751 -1.3830938,54.9125396</coordinates<>/LineString>	2015-04-24 07:56:16	24/4/2015 8:21	#N/A	#N/A	#N/A
54.9125	-1.38309	<LineString><coordinates>-1.3830938,54.9125396 -1.3830903,54.91259</coordinates<>/LineString>	2015-04-24 07:56:21	24/4/2015 8:21	#N/A	#N/A	#N/A
54.9126	-1.38309	<LineString><coordinates>-1.3830903,54.91259 -1.3830864,54.9126463</coordinates<>/LineString>	2015-04-24 07:56:26	24/4/2015 8:21	#N/A	#N/A	#N/A
54.9126	-1.38309	<LineString><coordinates>-1.3830864,54.9126463 -1.3830721,54.9127069</coordinates<>/LineString>	2015-04-24 07:56:31	24/4/2015 8:21	#N/A	#N/A	#N/A
54.9127	-1.38307	<LineString><coordinates>-1.3830721,54.9127069 -1.3830646,54.9127658</coordinates<>/LineString>	2015-04-24 07:56:36	24/4/2015 8:21	#N/A	#N/A	#N/A
54.9128	-1.38306	<LineString><coordinates>-1.3830646,54.9127658 -1.3830603,54.9128253</coordinates<>/LineString>	2015-04-24 07:56:41	24/4/2015 8:21	#N/A	#N/A	#N/A
54.9128	-1.38306	<LineString><coordinates>-1.3830603,54.9128253 -1.3830453,54.9128862</coordinates<>/LineString>	2015-04-24 07:56:46	24/4/2015 8:21	#N/A	#N/A	#N/A
54.9129	-1.38305	<LineString><coordinates>-1.3830453,54.9128862 -1.3830422,54.9129479</coordinates<>/LineString>	2015-04-24 07:56:51	24/4/2015 8:21	#N/A	#N/A	#N/A
54.9129	-1.38304	<LineString><coordinates>-1.3830422,54.9129479 -1.3830389,54.913012</coordinates<>/LineString>	2015-04-24 07:56:56	24/4/2015 8:21	#N/A	#N/A	#N/A
54.913	-1.38304	<LineString><coordinates>-1.3830389,54.913012 -1.3830195,54.9130519</coordinates<>/LineString>	2015-04-24 07:57:01	24/4/2015 8:22	#N/A	#N/A	#N/A
54.9131	-1.38302	<LineString><coordinates>-1.3830195,54.9130519 -1.3829107,54.9130771</coordinates<>/LineString>	2015-04-24 07:57:06	24/4/2015 8:22	#N/A	#N/A	#N/A
54.9131	-1.38291	<LineString><coordinates>-1.3829107,54.9130771 -1.3828095,54.9130819</coordinates<>/LineString>	2015-04-24 07:57:11	24/4/2015 8:22	#N/A	#N/A	#N/A
54.9131	-1.38281	<LineString><coordinates>-1.3828095,54.9130819 -1.3827238,54.9131174</coordinates<>/LineString>	2015-04-24 07:57:16	24/4/2015 8:22	#N/A	#N/A	#N/A
54.9131	-1.38272	<LineString><coordinates>-1.3827238,54.9131174 -1.3827058,54.9131139</coordinates<>/LineString>	2015-04-24 07:57:21	24/4/2015 8:22	#N/A	#N/A	#N/A
54.9131	-1.38271	<LineString><coordinates>-1.3827058,54.9131139 -1.382699,54.9131098</coordinates<>/LineString>	2015-04-24 07:57:26	24/4/2015 8:22	#N/A	#N/A	#N/A
54.9131	-1.3827	<LineString><coordinates>-1.382699,54.9131098 -1.3826913,54.9131109</coordinates<>/LineString>	2015-04-24 07:57:31	24/4/2015 8:22	#N/A	#N/A	#N/A
54.9131	-1.38269	<LineString><coordinates>-1.3826913,54.9131109 -1.3826893,54.9131044</coordinates<>/LineString>	2015-04-24 07:57:36	24/4/2015 8:22	#N/A	#N/A	#N/A
54.9131	-1.38269	<LineString><coordinates>-1.3826893,54.9131044 -1.3826789,54.9131191</coordinates<>/LineString>	2015-04-24 07:57:41	24/4/2015 8:22	#N/A	#N/A	#N/A
54.9131	-1.38268	<LineString><coordinates>-1.3826789,54.9131191 -1.3826749,54.9131187</coordinates<>/LineString>	2015-04-24 07:57:46	24/4/2015 8:22	#N/A	#N/A	#N/A
54.9131	-1.38267	<LineString><coordinates>-1.3826749,54.9131187 -1.3826824,54.9131339</coordinates<>/LineString>	2015-04-24 07:57:51	24/4/2015 8:22	#N/A	#N/A	#N/A
54.9131	-1.38268	<LineString><coordinates>-1.3826824,54.9131339 -1.382686,54.9131459</coordinates<>/LineString>	2015-04-24 07:57:56	24/4/2015 8:22	#N/A	#N/A	#N/A
54.9131	-1.38269	<LineString><coordinates>-1.382686,54.9131459 -1.3826841,54.9131486</coordinates<>/LineString>	2015-04-24 07:58:01	24/4/2015 8:23	#N/A	#N/A	#N/A
54.9131	-1.38268	<LineString><coordinates>-1.3826841,54.9131486 -1.3826843,54.9131562</coordinates<>/LineString>	2015-04-24 07:58:06	24/4/2015 8:23	#N/A	#N/A	#N/A
54.9132	-1.38268	<LineString><coordinates>-1.3826843,54.9131562 -1.3826774,54.9131632</coordinates<>/LineString>	2015-04-24 07:58:11	24/4/2015 8:23	#N/A	#N/A	#N/A
54.9132	-1.38268	<LineString><coordinates>-1.3826774,54.9131632 -1.3826749,54.9131623</coordinates<>/LineString>	2015-04-24 07:58:16	24/4/2015 8:23	#N/A	#N/A	#N/A
54.9132	-1.38267	<LineString><coordinates>-1.3826749,54.9131623 -1.382674,54.9131583</coordinates<>/LineString>	2015-04-24 07:58:21	24/4/2015 8:23	#N/A	#N/A	#N/A
54.9132	-1.38267	<LineString><coordinates>-1.382674,54.9131583 -1.3826681,54.9131666</coordinates<>/LineString>	2015-04-24 07:58:26	24/4/2015 8:23	#N/A	#N/A	#N/A
54.9132	-1.38267	<LineString><coordinates>-1.3826681,54.9131666 -1.3826754,54.9131731</coordinates<>/LineString>	2015-04-24 07:58:31	24/4/2015 8:23	#N/A	#N/A	#N/A
54.9132	-1.38268	<LineString><coordinates>-1.3826754,54.9131731 -1.3826859,54.9131631</coordinates<>/LineString>	2015-04-24 07:58:36	24/4/2015 8:23	#N/A	#N/A	#N/A
54.9132	-1.38269	<LineString><coordinates>-1.3826859,54.9131631 -1.3826878,54.9131759</coordinates<>/LineString>	2015-04-24 07:58:41	24/4/2015 8:23	#N/A	#N/A	#N/A
54.9132	-1.38269	<LineString><coordinates>-1.3826878,54.9131759 -1.382686,54.913188</coordinates<>/LineString>	2015-04-24 07:58:46	24/4/2015 8:23	#N/A	#N/A	#N/A
54.9132	-1.38269	<LineString><coordinates>-1.382686,54.913188 -1.3826836,54.9131896</coordinates<>/LineString>	2015-04-24 07:58:51	24/4/2015 8:23	#N/A	#N/A	#N/A
54.9132	-1.38268	<LineString><coordinates>-1.3826836,54.9131896 -1.3826832,54.9131901</coordinates<>/LineString>	2015-04-24 07:58:56	24/4/2015 8:23	#N/A	#N/A	#N/A
54.9132	-1.38268	<LineString><coordinates>-1.3826832,54.9131901 -1.3826709,54.913193</coordinates<>/LineString>	2015-04-24 07:59:01	24/4/2015 8:24	#N/A	#N/A	#N/A
54.9132	-1.38267	<LineString><coordinates>-1.3826709,54.913193 -1.3826715,54.9131907</coordinates<>/LineString>	2015-04-24 07:59:06	24/4/2015 8:24	#N/A	#N/A	#N/A
54.9132	-1.38267	<LineString><coordinates>-1.3826715,54.9131907 -1.3826709,54.9131913</coordinates<>/LineString>	2015-04-24 07:59:10	24/4/2015 8:24	#N/A	#N/A	#N/A
54.9132	-1.38267	<LineString><coordinates>-1.3826709,54.9131913 -1.3826746,54.9131862</coordinates<>/LineString>	2015-04-24 07:59:11	24/4/2015 8:24	#N/A	#N/A	#N/A
54.9132	-1.38267	<LineString><coordinates>-1.3826746,54.9131862 -1.382675,54.9131873</coordinates<>/LineString>	2015-04-24 07:59:12	24/4/2015 8:24	#N/A	#N/A	#N/A
54.9132	-1.38268	<LineString><coordinates>-1.382675,54.9131873 -1.3826798,54.9131829</coordinates<>/LineString>	2015-04-24 07:59:13	24/4/2015 8:24	#N/A	#N/A	#N/A
54.9132	-1.38268	<LineString><coordinates>-1.3826798,54.9131829 -1.3826809,54.913184</coordinates<>/LineString>	2015-04-24 07:59:14	24/4/2015 8:24	#N/A	#N/A	#N/A
54.9132	-1.38268	<LineString><coordinates>-1.3826809,54.913184 -1.3826853,54.9131798</coordinates<>/LineString>	2015-04-24 07:59:15	24/4/2015 8:24	#N/A	#N/A	#N/A
54.9132	-1.38269	<LineString><coordinates>-1.3826853,54.9131798 -1.3826858,54.9131813</coordinates<>/LineString>	2015-04-24 07:59:16	24/4/2015 8:24	#N/A	#N/A	#N/A
54.9132	-1.38269	<LineString><coordinates>-1.3826858,54.9131813 -1.3826897,54.9131774</coordinates<>/LineString>	2015-04-24 07:59:17	24/4/2015 8:24	#N/A	#N/A	#N/A
54.9132	-1.38269	<LineString><coordinates>-1.3826897,54.9131774 ,</coordinates<>/LineString>	2015-04-24 07:59:18	24/4/2015 8:24	#N/A	#N/A	#N/A
